# Supplementary material for: A Novel Co-Crystal of Bexarotene and Ligustrazine Improves Pharmacokinetics and Tissue Distribution of Bexarotene in SD Rats
Source: Pharmaceutics. 2020 Sep 23;12(10):906. doi: 10.3390/pharmaceutics12100906 (PMC7598278; doi:10.3390/pharmaceutics12100906)
Supplement: Supplementary file 1 [file pharmaceutics-12-00906-s001.zip]

Archive with 3 entries (2 files):
- supplement/2BEX-LIG.cif
- supplement/checkcif.pdf
- supplement/
