# Supplementary material for: A Novel Co-Crystal of Bexarotene and Ligustrazine Improves Pharmacokinetics and Tissue Distribution of Bexarotene in SD Rats
Source: Pharmaceutics. 2020 Sep 23;12(10):906. doi: 10.3390/pharmaceutics12100906 (PMC7598278; doi:10.3390/pharmaceutics12100906)
Supplement: Supplementary file 1 [file pharmaceutics-12-00906-s001.zip › supplement/2BEX-LIG.cif]

data_2BEX-LIG
_audit_creation_date               2020-09-16
_audit_creation_method
;
Olex2 1.2
(compiled 2018.05.29 svn.r3508 for OlexSys, GUI svn.r5506)
;
_shelx_SHELXL_version_number       '2018/3'
_audit_contact_author_address      ?
_audit_contact_author_email        ?
_audit_contact_author_name         ''
_audit_contact_author_phone        ?
_publ_contact_author_id_orcid      ?
_publ_section_references
;
Dolomanov, O.V., Bourhis, L.J., Gildea, R.J, Howard, J.A.K. & Puschmann, H.
 (2009), J. Appl. Cryst. 42, 339-341.

Sheldrick, G.M. (2008). Acta Cryst. A64, 112-122.

Sheldrick, G.M. (2015). Acta Cryst. C71, 3-8.
;
_chemical_name_common              ?
_chemical_name_systematic          ?
_chemical_formula_moiety           'C24 H28 O2, C4 H6 N'
_chemical_formula_sum              'C28 H34 N O2'
_chemical_formula_weight           416.56
_chemical_melting_point            ?
loop_
  _atom_type_symbol
  _atom_type_description
  _atom_type_scat_dispersion_real
  _atom_type_scat_dispersion_imag
  _atom_type_scat_source
 'C' 'C' 0.0181 0.0091 'International Tables Vol C Tables 4.2.6.8 and 6.1.1.4'
 'H' 'H' 0.0000 0.0000 'International Tables Vol C Tables 4.2.6.8 and 6.1.1.4'
 'N' 'N' 0.0311 0.0180 'International Tables Vol C Tables 4.2.6.8 and 6.1.1.4'
 'O' 'O' 0.0492 0.0322 'International Tables Vol C Tables 4.2.6.8 and 6.1.1.4'

_shelx_space_group_comment
;
The symmetry employed for this shelxl refinement is uniquely defined
by the following loop, which should always be used as a source of
symmetry information in preference to the above space-group names.
They are only intended as comments.
;
_space_group_crystal_system        'monoclinic'
_space_group_IT_number             15
_space_group_name_H-M_alt          'C 1 2/c 1'
_space_group_name_Hall             '-C 2yc'
loop_
  _space_group_symop_operation_xyz
 'x, y, z'
 '-x, y, -z+1/2'
 'x+1/2, y+1/2, z'
 '-x+1/2, y+1/2, -z+1/2'
 '-x, -y, -z'
 'x, -y, z-1/2'
 '-x+1/2, -y+1/2, -z'
 'x+1/2, -y+1/2, z-1/2'

_cell_length_a                     49.281(20)
_cell_length_b                     8.517(3)
_cell_length_c                     11.787(4)
_cell_angle_alpha                  90
_cell_angle_beta                   100.410(5)
_cell_angle_gamma                  90
_cell_volume                       4866(3)
_cell_formula_units_Z              8
_cell_measurement_reflns_used      67.679
_cell_measurement_temperature      566(2)
_cell_measurement_theta_max        72.897
_cell_measurement_theta_min        5.279
_shelx_estimated_absorpt_T_max     ?
_shelx_estimated_absorpt_T_min     ?
_exptl_absorpt_coefficient_mu      0.546
_exptl_absorpt_correction_T_max    ?
_exptl_absorpt_correction_T_min    ?
_exptl_absorpt_correction_type     'none'
_exptl_absorpt_process_details     ?
_exptl_absorpt_special_details     ?
_exptl_crystal_colour              'Colorless'
_exptl_crystal_density_diffrn      1.137
_exptl_crystal_density_meas        ?
_exptl_crystal_density_method      ''not measured''
_exptl_crystal_description         'Prism'
_exptl_crystal_F_000               1800
_exptl_crystal_size_max            0.2
_exptl_crystal_size_mid            0.2
_exptl_crystal_size_min            0.2
_exptl_transmission_factor_max     ?
_exptl_transmission_factor_min     ?
_diffrn_reflns_av_R_equivalents    0.0710
_diffrn_reflns_av_unetI/netI       0.0525
_diffrn_reflns_Laue_measured_fraction_full  0.996
_diffrn_reflns_Laue_measured_fraction_max  0.976
_diffrn_reflns_limit_h_max         54
_diffrn_reflns_limit_h_min         -60
_diffrn_reflns_limit_k_max         10
_diffrn_reflns_limit_k_min         -7
_diffrn_reflns_limit_l_max         14
_diffrn_reflns_limit_l_min         -12
_diffrn_reflns_number              17931
_diffrn_reflns_point_group_measured_fraction_full  0.996
_diffrn_reflns_point_group_measured_fraction_max  0.976
_diffrn_reflns_theta_full          67.679
_diffrn_reflns_theta_max           72.679
_diffrn_reflns_theta_min           5.273
_diffrn_ambient_temperature        566.3
_diffrn_detector_area_resol_mean   ?
_diffrn_measured_fraction_theta_full  0.996
_diffrn_measured_fraction_theta_max  0.976
_diffrn_measurement_device_type    'Bruker P4'
_diffrn_measurement_method         '\w scans'
_diffrn_radiation_monochromator    'graphite'
_diffrn_radiation_type             CuK\a
_diffrn_radiation_wavelength       1.54178
_diffrn_source                     ?
_reflns_Friedel_coverage           0.000
_reflns_Friedel_fraction_full      .
_reflns_Friedel_fraction_max       .
_reflns_number_gt                  2886
_reflns_number_total               4729
_reflns_special_details
;
 Reflections were merged by SHELXL according to the crystal
 class for the calculation of statistics and refinement.
 
 _reflns_Friedel_fraction is defined as the number of unique
 Friedel pairs measured divided by the number that would be
 possible theoretically, ignoring centric projections and
 systematic absences.
;
_reflns_threshold_expression       'I > 2\s(I)'
_computing_cell_refinement         ?
_computing_data_collection         ?
_computing_data_reduction          ?
_computing_molecular_graphics      'Olex2 (Dolomanov et al., 2009)'
_computing_publication_material    'Olex2 (Dolomanov et al., 2009)'
_computing_structure_refinement    'ShelXL (Sheldrick, 2015)'
_computing_structure_solution      'ShelXS (Sheldrick, 2008)'
_refine_diff_density_max           0.370
_refine_diff_density_min           -0.231
_refine_diff_density_rms           0.047
_refine_ls_extinction_coef         .
_refine_ls_extinction_method       none
_refine_ls_goodness_of_fit_ref     0.961
_refine_ls_hydrogen_treatment      mixed
_refine_ls_matrix_type             full
_refine_ls_number_parameters       296
_refine_ls_number_reflns           4729
_refine_ls_number_restraints       2
_refine_ls_R_factor_all            0.0804
_refine_ls_R_factor_gt             0.0621
_refine_ls_restrained_S_all        0.962
_refine_ls_shift/su_max            0.000
_refine_ls_shift/su_mean           0.000
_refine_ls_structure_factor_coef   Fsqd
_refine_ls_weighting_details      
 'w=1/[\s^2^(Fo^2^)+(0.1065P)^2^] where P=(Fo^2^+2Fc^2^)/3'
_refine_ls_weighting_scheme        calc
_refine_ls_wR_factor_gt            0.1693
_refine_ls_wR_factor_ref           0.1887
_refine_special_details            ?
_olex2_refinement_description
;
1. Fixed Uiso
 At 1.2 times of:
  All C(H) groups, All C(H,H) groups
 At 1.5 times of:
  All C(H,H,H) groups, All O(H) groups
2. Rigid bond restraints
 C2, C7
 with sigma for 1-2 distances of 0.001 and sigma for 1-3 distances of 0.001
 C2, C1
 with sigma for 1-2 distances of 0.001 and sigma for 1-3 distances of 0.001
3.a Secondary CH2 refined with riding coordinates:
 C18(H18A,H18B), C17(H17A,H17B)
3.b Aromatic/amide H refined with riding coordinates:
 C15(H15), C12(H12), C6(H6), C4(H4), C3(H3), C7(H7)
3.c Idealised Me refined as rotating group:
 C20(H20A,H20B,H20C), C21(H21A,H21B,H21C), C23(H23A,H23B,H23C), C24(H24A,H24B,
 H24C), C22(H22A,H22B,H22C), C28(H28A,H28B,H28C), C25(H25A,H25B,H25C)
3.d Idealised tetrahedral OH refined as rotating group:
 O2(H2)
;
_atom_sites_solution_hydrogens     mixed
_atom_sites_solution_primary       direct
_atom_sites_solution_secondary     ?
loop_
  _atom_site_label
  _atom_site_type_symbol
  _atom_site_fract_x
  _atom_site_fract_y
  _atom_site_fract_z
  _atom_site_U_iso_or_equiv
  _atom_site_adp_type
  _atom_site_occupancy
  _atom_site_site_symmetry_order
  _atom_site_calc_flag
  _atom_site_refinement_flags_posn
  _atom_site_refinement_flags_adp
  _atom_site_refinement_flags_occupancy
  _atom_site_disorder_assembly
  _atom_site_disorder_group
 C10 C 0.10768(3) 0.1147(2) 0.01276(13) 0.0450(4) Uani 1 1 d . . . . .
 C15 C 0.08037(3) 0.1220(2) 0.02690(14) 0.0474(4) Uani 1 1 d . . . . .
 H15 H 0.068932 0.037609 0.001034 0.057 Uiso 1 1 calc R . . . .
 C13 C 0.08649(4) 0.3720(2) 0.11960(14) 0.0487(4) Uani 1 1 d . . . . .
 C8 C 0.11713(3) -0.0218(2) -0.04900(14) 0.0490(4) Uani 1 1 d . . . . .
 C12 C 0.11389(4) 0.3648(2) 0.10383(15) 0.0523(4) Uani 1 1 d . . . . .
 H12 H 0.125385 0.448802 0.129870 0.063 Uiso 1 1 calc R . . . .
 C11 C 0.12498(3) 0.2408(2) 0.05208(14) 0.0491(4) Uani 1 1 d . . . . .
 C5 C 0.13945(3) -0.1242(2) 0.01060(15) 0.0495(4) Uani 1 1 d . . . . .
 C14 C 0.06905(3) 0.2481(2) 0.07753(14) 0.0484(4) Uani 1 1 d . . . . .
 O2 O 0.20857(4) -0.4231(2) 0.29023(15) 0.0944(6) Uani 1 1 d . . . . .
 H2 H 0.220069 -0.489273 0.316786 0.142 Uiso 1 1 calc GR . . . .
 C2 C 0.18131(4) -0.3231(3) 0.12191(19) 0.0609(5) Uani 1 1 d . U . . .
 O1 O 0.21510(3) -0.5230(2) 0.12336(15) 0.0849(5) Uani 1 1 d . . . . .
 C6 C 0.14681(4) -0.1245(3) 0.13076(16) 0.0604(5) Uani 1 1 d . . . . .
 H6 H 0.137794 -0.058168 0.174443 0.073 Uiso 1 1 calc R . . . .
 C4 C 0.15391(4) -0.2253(3) -0.05056(17) 0.0593(5) Uani 1 1 d . . . . .
 H4 H 0.149633 -0.225798 -0.130710 0.071 Uiso 1 1 calc R . . . .
 C3 C 0.17415(4) -0.3237(3) 0.00357(18) 0.0626(5) Uani 1 1 d . . . . .
 H3 H 0.183077 -0.391139 -0.039751 0.075 Uiso 1 1 calc R . . . .
 C7 C 0.16754(4) -0.2236(3) 0.18537(17) 0.0658(5) Uani 1 1 d . U . . .
 H7 H 0.172224 -0.223102 0.265426 0.079 Uiso 1 1 calc R . . . .
 C16 C 0.03830(4) 0.2432(3) 0.08445(18) 0.0633(5) Uani 1 1 d . . . . .
 C19 C 0.07678(5) 0.5159(3) 0.17881(18) 0.0648(6) Uani 1 1 d . . . . .
 C9 C 0.10425(5) -0.0518(3) -0.15647(18) 0.0673(6) Uani 1 1 d . . . . .
 C20 C 0.15448(4) 0.2492(3) 0.0324(2) 0.0714(6) Uani 1 1 d . . . . .
 H20A H 0.164844 0.163345 0.071368 0.107 Uiso 1 1 calc GR . . . .
 H20B H 0.162603 0.346661 0.062047 0.107 Uiso 1 1 calc GR . . . .
 H20C H 0.154683 0.242764 -0.048781 0.107 Uiso 1 1 calc GR . . . .
 C1 C 0.20340(4) -0.4338(3) 0.1769(2) 0.0661(6) Uani 1 1 d . U . . .
 C21 C 0.09683(7) 0.5554(4) 0.2902(2) 0.1021(10) Uani 1 1 d . . . . .
 H21A H 0.098779 0.465925 0.340563 0.153 Uiso 1 1 calc GR . . . .
 H21B H 0.089809 0.642560 0.327609 0.153 Uiso 1 1 calc GR . . . .
 H21C H 0.114490 0.582289 0.272153 0.153 Uiso 1 1 calc GR . . . .
 C23 C 0.02101(5) 0.2074(4) -0.0332(2) 0.0942(9) Uani 1 1 d . . . . .
 H23A H 0.025207 0.282028 -0.088583 0.141 Uiso 1 1 calc GR . . . .
 H23B H 0.001792 0.214178 -0.028717 0.141 Uiso 1 1 calc GR . . . .
 H23C H 0.025137 0.103407 -0.056540 0.141 Uiso 1 1 calc GR . . . .
 C18 C 0.04881(6) 0.4817(4) 0.2120(3) 0.0985(9) Uani 1 1 d . . . . .
 H18A H 0.051657 0.415865 0.280342 0.118 Uiso 1 1 calc R . . . .
 H18B H 0.040817 0.579798 0.231783 0.118 Uiso 1 1 calc R . . . .
 C17 C 0.02919(5) 0.4040(4) 0.1216(3) 0.0938(9) Uani 1 1 d . . . . .
 H17A H 0.025817 0.472038 0.054575 0.113 Uiso 1 1 calc R . . . .
 H17B H 0.011841 0.391514 0.148567 0.113 Uiso 1 1 calc R . . . .
 C24 C 0.03333(5) 0.1156(4) 0.1691(3) 0.0966(9) Uani 1 1 d . . . . .
 H24A H 0.039434 0.016292 0.144457 0.145 Uiso 1 1 calc GR . . . .
 H24B H 0.013992 0.110019 0.171670 0.145 Uiso 1 1 calc GR . . . .
 H24C H 0.043431 0.140067 0.244533 0.145 Uiso 1 1 calc GR . . . .
 C22 C 0.07553(7) 0.6574(3) 0.0984(3) 0.0964(9) Uani 1 1 d . . . . .
 H22A H 0.093259 0.672968 0.077284 0.145 Uiso 1 1 calc GR . . . .
 H22B H 0.070542 0.749274 0.137078 0.145 Uiso 1 1 calc GR . . . .
 H22C H 0.061994 0.638777 0.030227 0.145 Uiso 1 1 calc GR . . . .
 N1 N 0.24245(4) 0.3503(2) 0.40821(14) 0.0660(5) Uani 1 1 d . . . . .
 C26 C 0.23286(4) 0.2021(3) 0.40411(17) 0.0635(6) Uani 1 1 d . . . . .
 C27 C 0.25960(4) 0.3991(3) 0.50235(17) 0.0632(5) Uani 1 1 d . . . . .
 C28 C 0.27026(6) 0.5632(3) 0.5042(2) 0.0898(8) Uani 1 1 d . . . . .
 H28A H 0.289885 0.561270 0.508024 0.135 Uiso 1 1 calc GR . . . .
 H28B H 0.266062 0.617226 0.570383 0.135 Uiso 1 1 calc GR . . . .
 H28C H 0.261701 0.616830 0.435302 0.135 Uiso 1 1 calc GR . . . .
 C25 C 0.21421(5) 0.1493(4) 0.2968(2) 0.0849(7) Uani 1 1 d . . . . .
 H25A H 0.212932 0.230212 0.239368 0.127 Uiso 1 1 calc GR . . . .
 H25B H 0.196205 0.128202 0.313475 0.127 Uiso 1 1 calc GR . . . .
 H25C H 0.221509 0.055537 0.268524 0.127 Uiso 1 1 calc GR . . . .
 H9A H 0.0898(4) 0.023(3) -0.1925(18) 0.065(6) Uiso 1 1 d . . . . .
 H9B H 0.1086(5) -0.140(3) -0.201(2) 0.080(7) Uiso 1 1 d . . . . .

loop_
  _atom_site_aniso_label
  _atom_site_aniso_U_11
  _atom_site_aniso_U_22
  _atom_site_aniso_U_33
  _atom_site_aniso_U_23
  _atom_site_aniso_U_13
  _atom_site_aniso_U_12
 C10 0.0472(9) 0.0471(10) 0.0378(8) 0.0028(7) -0.0004(6) 0.0028(7)
 C15 0.0474(9) 0.0461(10) 0.0454(9) -0.0010(7) -0.0004(7) -0.0038(8)
 C13 0.0580(10) 0.0467(10) 0.0388(8) 0.0010(7) 0.0016(7) 0.0021(8)
 C8 0.0503(9) 0.0503(11) 0.0440(9) 0.0000(7) 0.0025(7) 0.0016(8)
 C12 0.0558(10) 0.0487(11) 0.0481(9) -0.0017(8) -0.0014(7) -0.0062(8)
 C11 0.0452(9) 0.0532(11) 0.0453(9) 0.0031(8) -0.0013(7) -0.0018(8)
 C5 0.0484(9) 0.0501(11) 0.0491(10) 0.0035(8) 0.0063(7) 0.0009(8)
 C14 0.0474(9) 0.0518(11) 0.0448(9) 0.0043(7) 0.0047(7) 0.0010(8)
 O2 0.1057(13) 0.0901(14) 0.0770(11) 0.0127(9) -0.0115(9) 0.0267(11)
 C2 0.0485(9) 0.0566(12) 0.0760(13) 0.0101(9) 0.0067(8) -0.0027(8)
 O1 0.0746(10) 0.0886(13) 0.0922(12) 0.0185(10) 0.0165(9) 0.0251(9)
 C6 0.0635(11) 0.0652(13) 0.0497(10) 0.0025(9) 0.0027(8) 0.0098(10)
 C4 0.0587(10) 0.0627(13) 0.0569(11) 0.0013(9) 0.0115(8) 0.0079(10)
 C3 0.0611(11) 0.0617(13) 0.0663(12) 0.0050(10) 0.0146(9) 0.0083(10)
 C7 0.0707(12) 0.0705(14) 0.0506(10) 0.0053(9) -0.0035(8) 0.0037(10)
 C16 0.0502(10) 0.0672(14) 0.0729(13) -0.0013(10) 0.0119(9) 0.0027(9)
 C19 0.0777(13) 0.0556(13) 0.0598(12) -0.0117(9) 0.0087(10) 0.0051(10)
 C9 0.0747(13) 0.0672(15) 0.0535(12) -0.0091(10) -0.0062(10) 0.0135(12)
 C20 0.0508(10) 0.0722(15) 0.0896(15) -0.0032(12) 0.0088(10) -0.0074(10)
 C1 0.0582(11) 0.0662(14) 0.0724(14) 0.0094(11) 0.0081(10) 0.0035(10)
 C21 0.132(2) 0.093(2) 0.0748(16) -0.0340(15) 0.0004(16) 0.0112(18)
 C23 0.0520(11) 0.125(3) 0.0982(18) -0.0103(17) -0.0072(11) 0.0010(14)
 C18 0.0975(18) 0.094(2) 0.110(2) -0.0326(17) 0.0363(17) 0.0112(17)
 C17 0.0671(14) 0.096(2) 0.120(2) -0.0222(17) 0.0214(14) 0.0161(14)
 C24 0.0695(14) 0.115(2) 0.112(2) 0.0253(18) 0.0363(14) -0.0042(15)
 C22 0.133(2) 0.0561(15) 0.0982(19) 0.0012(14) 0.0166(17) 0.0170(15)
 N1 0.0654(10) 0.0714(13) 0.0572(10) 0.0109(8) 0.0008(8) 0.0153(9)
 C26 0.0586(11) 0.0760(15) 0.0534(11) 0.0031(10) 0.0033(8) 0.0181(11)
 C27 0.0600(11) 0.0701(14) 0.0578(11) 0.0067(10) 0.0062(9) 0.0150(10)
 C28 0.1023(18) 0.0757(18) 0.0859(17) 0.0105(14) 0.0024(14) -0.0050(15)
 C25 0.0884(16) 0.097(2) 0.0615(13) 0.0024(13) -0.0076(11) 0.0069(15)

_geom_special_details
;
 All esds (except the esd in the dihedral angle between two l.s. planes)
 are estimated using the full covariance matrix.  The cell esds are taken
 into account individually in the estimation of esds in distances, angles
 and torsion angles; correlations between esds in cell parameters are only
 used when they are defined by crystal symmetry.  An approximate (isotropic)
 treatment of cell esds is used for estimating esds involving l.s. planes.
;
loop_
  _geom_bond_atom_site_label_1
  _geom_bond_atom_site_label_2
  _geom_bond_distance
  _geom_bond_site_symmetry_2
  _geom_bond_publ_flag
 C10 C15 1.387(2) . ?
 C10 C8 1.491(3) . ?
 C10 C11 1.397(3) . ?
 C15 H15 0.9300 . ?
 C15 C14 1.393(3) . ?
 C13 C12 1.397(3) . ?
 C13 C14 1.394(3) . ?
 C13 C19 1.530(3) . ?
 C8 C5 1.478(3) . ?
 C8 C9 1.335(3) . ?
 C12 H12 0.9300 . ?
 C12 C11 1.380(3) . ?
 C11 C20 1.515(3) . ?
 C5 C6 1.397(3) . ?
 C5 C4 1.398(3) . ?
 C14 C16 1.533(3) . ?
 O2 H2 0.8200 . ?
 O2 C1 1.317(3) . ?
 C2 C3 1.376(3) . ?
 C2 C7 1.387(3) . ?
 C2 C1 1.496(3) . ?
 O1 C1 1.200(3) . ?
 C6 H6 0.9300 . ?
 C6 C7 1.390(3) . ?
 C4 H4 0.9300 . ?
 C4 C3 1.369(3) . ?
 C3 H3 0.9300 . ?
 C7 H7 0.9300 . ?
 C16 C23 1.521(3) . ?
 C16 C17 1.530(4) . ?
 C16 C24 1.525(3) . ?
 C19 C21 1.531(4) . ?
 C19 C18 1.528(3) . ?
 C19 C22 1.527(4) . ?
 C9 H9A 0.99(2) . ?
 C9 H9B 0.96(3) . ?
 C20 H20A 0.9600 . ?
 C20 H20B 0.9600 . ?
 C20 H20C 0.9600 . ?
 C21 H21A 0.9600 . ?
 C21 H21B 0.9600 . ?
 C21 H21C 0.9600 . ?
 C23 H23A 0.9600 . ?
 C23 H23B 0.9600 . ?
 C23 H23C 0.9600 . ?
 C18 H18A 0.9700 . ?
 C18 H18B 0.9700 . ?
 C18 C17 1.461(4) . ?
 C17 H17A 0.9700 . ?
 C17 H17B 0.9700 . ?
 C24 H24A 0.9600 . ?
 C24 H24B 0.9600 . ?
 C24 H24C 0.9600 . ?
 C22 H22A 0.9600 . ?
 C22 H22B 0.9600 . ?
 C22 H22C 0.9600 . ?
 N1 C26 1.345(3) . ?
 N1 C27 1.334(3) . ?
 C26 C27 1.396(3) 7_556 ?
 C26 C25 1.492(3) . ?
 C27 C28 1.492(3) . ?
 C28 H28A 0.9600 . ?
 C28 H28B 0.9600 . ?
 C28 H28C 0.9600 . ?
 C25 H25A 0.9600 . ?
 C25 H25B 0.9600 . ?
 C25 H25C 0.9600 . ?

loop_
  _geom_angle_atom_site_label_1
  _geom_angle_atom_site_label_2
  _geom_angle_atom_site_label_3
  _geom_angle
  _geom_angle_site_symmetry_1
  _geom_angle_site_symmetry_3
  _geom_angle_publ_flag
 C15 C10 C8 119.28(16) . . ?
 C15 C10 C11 118.21(16) . . ?
 C11 C10 C8 122.42(15) . . ?
 C10 C15 H15 118.0 . . ?
 C10 C15 C14 123.93(17) . . ?
 C14 C15 H15 118.0 . . ?
 C12 C13 C19 119.04(17) . . ?
 C14 C13 C12 117.89(16) . . ?
 C14 C13 C19 123.05(16) . . ?
 C5 C8 C10 119.96(15) . . ?
 C9 C8 C10 118.41(18) . . ?
 C9 C8 C5 121.58(18) . . ?
 C13 C12 H12 117.9 . . ?
 C11 C12 C13 124.18(17) . . ?
 C11 C12 H12 117.9 . . ?
 C10 C11 C20 122.00(17) . . ?
 C12 C11 C10 117.91(15) . . ?
 C12 C11 C20 119.97(17) . . ?
 C6 C5 C8 121.19(16) . . ?
 C6 C5 C4 117.27(17) . . ?
 C4 C5 C8 121.54(16) . . ?
 C15 C14 C13 117.84(15) . . ?
 C15 C14 C16 118.55(17) . . ?
 C13 C14 C16 123.61(17) . . ?
 C1 O2 H2 109.5 . . ?
 C3 C2 C7 119.24(19) . . ?
 C3 C2 C1 118.05(19) . . ?
 C7 C2 C1 122.7(2) . . ?
 C5 C6 H6 119.8 . . ?
 C7 C6 C5 120.35(19) . . ?
 C7 C6 H6 119.8 . . ?
 C5 C4 H4 118.9 . . ?
 C3 C4 C5 122.21(18) . . ?
 C3 C4 H4 118.9 . . ?
 C2 C3 H3 119.9 . . ?
 C4 C3 C2 120.14(19) . . ?
 C4 C3 H3 119.9 . . ?
 C2 C7 C6 120.78(19) . . ?
 C2 C7 H7 119.6 . . ?
 C6 C7 H7 119.6 . . ?
 C23 C16 C14 110.68(16) . . ?
 C23 C16 C17 107.2(2) . . ?
 C23 C16 C24 108.9(2) . . ?
 C17 C16 C14 109.57(18) . . ?
 C24 C16 C14 109.36(18) . . ?
 C24 C16 C17 111.1(2) . . ?
 C13 C19 C21 111.12(19) . . ?
 C18 C19 C13 109.57(19) . . ?
 C18 C19 C21 107.1(2) . . ?
 C22 C19 C13 109.26(17) . . ?
 C22 C19 C21 107.9(2) . . ?
 C22 C19 C18 111.9(2) . . ?
 C8 C9 H9A 117.8(13) . . ?
 C8 C9 H9B 123.6(15) . . ?
 H9A C9 H9B 118.6(19) . . ?
 C11 C20 H20A 109.5 . . ?
 C11 C20 H20B 109.5 . . ?
 C11 C20 H20C 109.5 . . ?
 H20A C20 H20B 109.5 . . ?
 H20A C20 H20C 109.5 . . ?
 H20B C20 H20C 109.5 . . ?
 O2 C1 C2 112.8(2) . . ?
 O1 C1 O2 123.7(2) . . ?
 O1 C1 C2 123.5(2) . . ?
 C19 C21 H21A 109.5 . . ?
 C19 C21 H21B 109.5 . . ?
 C19 C21 H21C 109.5 . . ?
 H21A C21 H21B 109.5 . . ?
 H21A C21 H21C 109.5 . . ?
 H21B C21 H21C 109.5 . . ?
 C16 C23 H23A 109.5 . . ?
 C16 C23 H23B 109.5 . . ?
 C16 C23 H23C 109.5 . . ?
 H23A C23 H23B 109.5 . . ?
 H23A C23 H23C 109.5 . . ?
 H23B C23 H23C 109.5 . . ?
 C19 C18 H18A 108.7 . . ?
 C19 C18 H18B 108.7 . . ?
 H18A C18 H18B 107.6 . . ?
 C17 C18 C19 114.1(2) . . ?
 C17 C18 H18A 108.7 . . ?
 C17 C18 H18B 108.7 . . ?
 C16 C17 H17A 108.5 . . ?
 C16 C17 H17B 108.5 . . ?
 C18 C17 C16 115.1(2) . . ?
 C18 C17 H17A 108.5 . . ?
 C18 C17 H17B 108.5 . . ?
 H17A C17 H17B 107.5 . . ?
 C16 C24 H24A 109.5 . . ?
 C16 C24 H24B 109.5 . . ?
 C16 C24 H24C 109.5 . . ?
 H24A C24 H24B 109.5 . . ?
 H24A C24 H24C 109.5 . . ?
 H24B C24 H24C 109.5 . . ?
 C19 C22 H22A 109.5 . . ?
 C19 C22 H22B 109.5 . . ?
 C19 C22 H22C 109.5 . . ?
 H22A C22 H22B 109.5 . . ?
 H22A C22 H22C 109.5 . . ?
 H22B C22 H22C 109.5 . . ?
 C27 N1 C26 119.21(19) . . ?
 N1 C26 C27 120.6(2) . 7_556 ?
 N1 C26 C25 118.1(2) . . ?
 C27 C26 C25 121.2(2) 7_556 . ?
 N1 C27 C26 120.2(2) . 7_556 ?
 N1 C27 C28 118.2(2) . . ?
 C26 C27 C28 121.6(2) 7_556 . ?
 C27 C28 H28A 109.5 . . ?
 C27 C28 H28B 109.5 . . ?
 C27 C28 H28C 109.5 . . ?
 H28A C28 H28B 109.5 . . ?
 H28A C28 H28C 109.5 . . ?
 H28B C28 H28C 109.5 . . ?
 C26 C25 H25A 109.5 . . ?
 C26 C25 H25B 109.5 . . ?
 C26 C25 H25C 109.5 . . ?
 H25A C25 H25B 109.5 . . ?
 H25A C25 H25C 109.5 . . ?
 H25B C25 H25C 109.5 . . ?

loop_
  _geom_torsion_atom_site_label_1
  _geom_torsion_atom_site_label_2
  _geom_torsion_atom_site_label_3
  _geom_torsion_atom_site_label_4
  _geom_torsion
  _geom_torsion_site_symmetry_1
  _geom_torsion_site_symmetry_2
  _geom_torsion_site_symmetry_3
  _geom_torsion_site_symmetry_4
  _geom_torsion_publ_flag
 C10 C15 C14 C13 -2.1(2) . . . . ?
 C10 C15 C14 C16 178.16(17) . . . . ?
 C10 C8 C5 C6 17.9(3) . . . . ?
 C10 C8 C5 C4 -162.59(18) . . . . ?
 C15 C10 C8 C5 -120.18(18) . . . . ?
 C15 C10 C8 C9 57.2(2) . . . . ?
 C15 C10 C11 C12 0.6(2) . . . . ?
 C15 C10 C11 C20 -175.27(17) . . . . ?
 C15 C14 C16 C23 -51.5(3) . . . . ?
 C15 C14 C16 C17 -169.5(2) . . . . ?
 C15 C14 C16 C24 68.5(2) . . . . ?
 C13 C12 C11 C10 0.1(3) . . . . ?
 C13 C12 C11 C20 176.12(17) . . . . ?
 C13 C14 C16 C23 128.8(2) . . . . ?
 C13 C14 C16 C17 10.8(3) . . . . ?
 C13 C14 C16 C24 -111.2(2) . . . . ?
 C13 C19 C18 C17 -44.6(3) . . . . ?
 C8 C10 C15 C14 -176.35(16) . . . . ?
 C8 C10 C11 C12 177.22(15) . . . . ?
 C8 C10 C11 C20 1.3(3) . . . . ?
 C8 C5 C6 C7 178.89(18) . . . . ?
 C8 C5 C4 C3 -178.29(18) . . . . ?
 C12 C13 C14 C15 2.7(2) . . . . ?
 C12 C13 C14 C16 -177.54(17) . . . . ?
 C12 C13 C19 C21 -48.5(3) . . . . ?
 C12 C13 C19 C18 -166.7(2) . . . . ?
 C12 C13 C19 C22 70.4(2) . . . . ?
 C11 C10 C15 C14 0.3(2) . . . . ?
 C11 C10 C8 C5 63.3(2) . . . . ?
 C11 C10 C8 C9 -119.3(2) . . . . ?
 C5 C6 C7 C2 0.2(3) . . . . ?
 C5 C4 C3 C2 -1.4(3) . . . . ?
 C14 C13 C12 C11 -1.8(3) . . . . ?
 C14 C13 C19 C21 133.2(2) . . . . ?
 C14 C13 C19 C18 15.0(3) . . . . ?
 C14 C13 C19 C22 -107.9(2) . . . . ?
 C14 C16 C17 C18 -40.8(3) . . . . ?
 C6 C5 C4 C3 1.2(3) . . . . ?
 C4 C5 C6 C7 -0.6(3) . . . . ?
 C3 C2 C7 C6 -0.3(3) . . . . ?
 C3 C2 C1 O2 180.0(2) . . . . ?
 C3 C2 C1 O1 -0.2(3) . . . . ?
 C7 C2 C3 C4 0.9(3) . . . . ?
 C7 C2 C1 O2 -1.5(3) . . . . ?
 C7 C2 C1 O1 178.3(2) . . . . ?
 C19 C13 C12 C11 179.73(17) . . . . ?
 C19 C13 C14 C15 -178.96(16) . . . . ?
 C19 C13 C14 C16 0.8(3) . . . . ?
 C19 C18 C17 C16 61.0(4) . . . . ?
 C9 C8 C5 C6 -159.4(2) . . . . ?
 C9 C8 C5 C4 20.1(3) . . . . ?
 C1 C2 C3 C4 179.53(18) . . . . ?
 C1 C2 C7 C6 -178.89(19) . . . . ?
 C21 C19 C18 C17 -165.3(3) . . . . ?
 C23 C16 C17 C18 -160.9(3) . . . . ?
 C24 C16 C17 C18 80.2(3) . . . . ?
 C22 C19 C18 C17 76.7(3) . . . . ?
 C26 N1 C27 C26 -0.9(3) . . . 7_556 ?
 C26 N1 C27 C28 179.2(2) . . . . ?
 C27 N1 C26 C27 0.9(3) . . . 7_556 ?
 C27 N1 C26 C25 -178.63(18) . . . . ?

_shelx_res_file
;
TITL 6007 in C2/c #15
    6007.res
    created by SHELXL-2018/3 at 10:16:50 on 16-Sep-2020
REM reset to C2/c #15
CELL 1.54178 49.2814 8.5171 11.7869 90 100.41 90
ZERR 8 0.0195 0.0034 0.004 0 0.005 0
LATT 7
SYMM -X,+Y,0.5-Z
SFAC C H N O
UNIT 224 272 8 16
DELU 0.001 0.001 C2 C7
DELU 0.001 0.001 C2 C1

L.S. 10
PLAN  20
TEMP 293.15
BOND
MORE -1
BOND $H
CONF
fmap 2
acta
OMIT 2 0 0
OMIT 4 8 0
OMIT 2 2 2
OMIT 1 7 1
OMIT -13 3 2
OMIT 0 8 0
OMIT -1 1 2
OMIT 4 0 0
REM <olex2.extras>
REM <HklSrc "%.\\6007.hkl">
REM </olex2.extras>

WGHT    0.106500
FVAR       2.90063
C10   1    0.107684    0.114704    0.012757    11.00000    0.04719    0.04709 =
         0.03776    0.00275   -0.00038    0.00283
C15   1    0.080372    0.121969    0.026899    11.00000    0.04744    0.04605 =
         0.04545   -0.00096   -0.00044   -0.00379
AFIX  43
H15   2    0.068932    0.037609    0.001034    11.00000   -1.20000
AFIX   0
C13   1    0.086488    0.371982    0.119598    11.00000    0.05798    0.04671 =
         0.03883    0.00103    0.00155    0.00212
C8    1    0.117135   -0.021834   -0.049001    11.00000    0.05025    0.05033 =
         0.04404    0.00000    0.00249    0.00161
C12   1    0.113885    0.364754    0.103835    11.00000    0.05585    0.04874 =
         0.04815   -0.00169   -0.00136   -0.00623
AFIX  43
H12   2    0.125385    0.448802    0.129870    11.00000   -1.20000
AFIX   0
C11   1    0.124975    0.240826    0.052084    11.00000    0.04517    0.05316 =
         0.04535    0.00314   -0.00131   -0.00182
C5    1    0.139453   -0.124173    0.010603    11.00000    0.04839    0.05007 =
         0.04913    0.00345    0.00629    0.00094
C14   1    0.069049    0.248083    0.077533    11.00000    0.04742    0.05177 =
         0.04475    0.00430    0.00475    0.00101
O2    4    0.208575   -0.423104    0.290227    11.00000    0.10571    0.09015 =
         0.07700    0.01267   -0.01146    0.02669
AFIX 147
H2    2    0.220069   -0.489273    0.316786    11.00000   -1.50000
AFIX   0
C2    1    0.181311   -0.323136    0.121914    11.00000    0.04846    0.05663 =
         0.07602    0.01011    0.00675   -0.00273
O1    4    0.215097   -0.523039    0.123359    11.00000    0.07457    0.08862 =
         0.09217    0.01848    0.01647    0.02513
C6    1    0.146812   -0.124549    0.130764    11.00000    0.06354    0.06518 =
         0.04974    0.00255    0.00272    0.00982
AFIX  43
H6    2    0.137794   -0.058168    0.174443    11.00000   -1.20000
AFIX   0
C4    1    0.153910   -0.225342   -0.050564    11.00000    0.05869    0.06267 =
         0.05692    0.00131    0.01151    0.00793
AFIX  43
H4    2    0.149633   -0.225798   -0.130710    11.00000   -1.20000
AFIX   0
C3    1    0.174151   -0.323747    0.003572    11.00000    0.06106    0.06170 =
         0.06627    0.00497    0.01464    0.00832
AFIX  43
H3    2    0.183077   -0.391139   -0.039751    11.00000   -1.20000
AFIX   0
C7    1    0.167538   -0.223596    0.185375    11.00000    0.07075    0.07051 =
         0.05064    0.00526   -0.00352    0.00371
AFIX  43
H7    2    0.172224   -0.223102    0.265426    11.00000   -1.20000
AFIX   0
C16   1    0.038299    0.243172    0.084446    11.00000    0.05021    0.06724 =
         0.07286   -0.00133    0.01185    0.00270
C19   1    0.076781    0.515926    0.178810    11.00000    0.07771    0.05558 =
         0.05979   -0.01171    0.00868    0.00505
C9    1    0.104249   -0.051846   -0.156475    11.00000    0.07465    0.06722 =
         0.05346   -0.00908   -0.00624    0.01349
C20   1    0.154478    0.249162    0.032375    11.00000    0.05084    0.07221 =
         0.08964   -0.00316    0.00877   -0.00744
AFIX 137
H20A  2    0.164844    0.163345    0.071368    11.00000   -1.50000
H20B  2    0.162603    0.346661    0.062047    11.00000   -1.50000
H20C  2    0.154683    0.242764   -0.048781    11.00000   -1.50000
AFIX   0
C1    1    0.203404   -0.433812    0.176936    11.00000    0.05819    0.06616 =
         0.07244    0.00937    0.00813    0.00347
C21   1    0.096834    0.555350    0.290164    11.00000    0.13171    0.09305 =
         0.07475   -0.03399    0.00035    0.01116
AFIX 137
H21A  2    0.098779    0.465925    0.340563    11.00000   -1.50000
H21B  2    0.089809    0.642560    0.327609    11.00000   -1.50000
H21C  2    0.114490    0.582289    0.272153    11.00000   -1.50000
AFIX   0
C23   1    0.021014    0.207396   -0.033201    11.00000    0.05202    0.12460 =
         0.09816   -0.01027   -0.00717    0.00101
AFIX 137
H23A  2    0.025207    0.282028   -0.088583    11.00000   -1.50000
H23B  2    0.001792    0.214178   -0.028717    11.00000   -1.50000
H23C  2    0.025137    0.103407   -0.056540    11.00000   -1.50000
AFIX   0
C18   1    0.048808    0.481662    0.212048    11.00000    0.09750    0.09433 =
         0.11036   -0.03260    0.03634    0.01116
AFIX  23
H18A  2    0.051657    0.415865    0.280342    11.00000   -1.20000
H18B  2    0.040817    0.579798    0.231783    11.00000   -1.20000
AFIX   0
C17   1    0.029189    0.404000    0.121645    11.00000    0.06710    0.09628 =
         0.11973   -0.02223    0.02137    0.01606
AFIX  23
H17A  2    0.025817    0.472038    0.054575    11.00000   -1.20000
H17B  2    0.011841    0.391514    0.148567    11.00000   -1.20000
AFIX   0
C24   1    0.033329    0.115568    0.169119    11.00000    0.06953    0.11523 =
         0.11236    0.02528    0.03635   -0.00421
AFIX 137
H24A  2    0.039434    0.016292    0.144457    11.00000   -1.50000
H24B  2    0.013992    0.110019    0.171670    11.00000   -1.50000
H24C  2    0.043431    0.140067    0.244533    11.00000   -1.50000
AFIX   0
C22   1    0.075528    0.657371    0.098381    11.00000    0.13325    0.05614 =
         0.09819    0.00122    0.01656    0.01698
AFIX 137
H22A  2    0.093259    0.672968    0.077284    11.00000   -1.50000
H22B  2    0.070542    0.749274    0.137078    11.00000   -1.50000
H22C  2    0.061994    0.638777    0.030227    11.00000   -1.50000
AFIX   0

N1    3    0.242449    0.350304    0.408206    11.00000    0.06537    0.07143 =
         0.05722    0.01086    0.00075    0.01525
C26   1    0.232856    0.202138    0.404115    11.00000    0.05858    0.07596 =
         0.05338    0.00314    0.00328    0.01807
C27   1    0.259603    0.399147    0.502346    11.00000    0.05997    0.07012 =
         0.05785    0.00674    0.00623    0.01504
C28   1    0.270263    0.563244    0.504177    11.00000    0.10230    0.07575 =
         0.08595    0.01055    0.00241   -0.00498
AFIX 137
H28A  2    0.289885    0.561270    0.508024    11.00000   -1.50000
H28B  2    0.266062    0.617226    0.570383    11.00000   -1.50000
H28C  2    0.261701    0.616830    0.435302    11.00000   -1.50000
AFIX   0
C25   1    0.214214    0.149313    0.296803    11.00000    0.08842    0.09690 =
         0.06151    0.00240   -0.00758    0.00688
AFIX 137
H25A  2    0.212932    0.230212    0.239368    11.00000   -1.50000
H25B  2    0.196205    0.128202    0.313475    11.00000   -1.50000
H25C  2    0.221509    0.055537    0.268524    11.00000   -1.50000
AFIX   0

H9A   2    0.089796    0.022558   -0.192521    11.00000    0.06464
H9B   2    0.108557   -0.139827   -0.200927    11.00000    0.08025
HKLF 4


REM  6007 in C2/c #15
REM wR2 = 0.1887, GooF = S = 0.961, Restrained GooF = 0.962 for all data
REM R1 = 0.0621 for 2886 Fo > 4sig(Fo) and 0.0804 for all 4729 data
REM 296 parameters refined using 2 restraints

END

WGHT      0.1065      0.0000

REM Highest difference peak  0.370,  deepest hole -0.231,  1-sigma level  0.047
Q1    1   0.1961 -0.3918  0.3688  11.00000  0.05    0.37
Q2    1   0.2200 -0.4804  0.2220  11.00000  0.05    0.26
Q3    1   0.0413  0.5306  0.1295  11.00000  0.05    0.21
Q4    1   0.1605  0.1512 -0.0186  11.00000  0.05    0.21
Q5    1   0.1601 -0.1883  0.2415  11.00000  0.05    0.20
Q6    1   0.0353  0.3412  0.2033  11.00000  0.05    0.18
Q7    1   0.0943  0.1516 -0.0111  11.00000  0.05    0.15
Q8    1   0.0924  0.3554  0.1351  11.00000  0.05    0.14
Q9    1   0.1782 -0.3004  0.1916  11.00000  0.05    0.14
Q10   1   0.1596 -0.2996  0.2740  11.00000  0.05    0.14
Q11   1   0.1017 -0.0861 -0.0875  11.00000  0.05    0.14
Q12   1   0.2488 -0.6211  0.2247  11.00000  0.05    0.14
Q13   1   0.1222  0.6240  0.0702  11.00000  0.05    0.14
Q14   1   0.1265 -0.0715  0.1810  11.00000  0.05    0.14
Q15   1   0.1298  0.5091  0.1104  11.00000  0.05    0.13
Q16   1   0.1155  0.1706  0.0290  11.00000  0.05    0.13
Q17   1   0.1638 -0.2314 -0.2422  11.00000  0.05    0.13
Q18   1   0.1607  0.3481 -0.0191  11.00000  0.05    0.13
Q19   1   0.0099  0.0605  0.1466  11.00000  0.05    0.13
Q20   1   0.0465  0.0204  0.1945  11.00000  0.05    0.13
;
_shelx_res_checksum                634
_shelx_hkl_file
;
   0   0   1    8.13   37.88   1 0.97310-0.94932 0.20317-0.20317-0.10867 0.23985
   0   0   2458068.013207.46   1 0.97232-0.92476 0.23007-0.23007-0.04084 0.30314
   0   0   3   26.50  109.40   1 0.96628-0.89493 0.25600-0.25600 0.02798 0.36547
   0   0   3   41.46   72.38   1 0.77002-0.69831 0.63495-0.63495 0.06244 0.33043
   0   0   4 1357.03  586.16   1 0.95474-0.85961 0.28094-0.28094 0.09781 0.42679
   0   0   4 1025.61  219.74   1 0.76663-0.67101 0.62865-0.62865 0.13061 0.39310
   0   0   5   19.76  129.22   1 0.93756-0.81841 0.30422-0.30422 0.16865 0.48750
   0   0   5   37.77   77.92   1 0.75953-0.64001 0.61909-0.61909 0.19956 0.45508
   0   0   629489.08 1502.03   1 0.91386-0.77089 0.32697-0.32697 0.24074 0.54666
   0   0   628522.78 1200.66   1 0.74839-0.60496 0.60614-0.60614 0.26924 0.51633
   0   0   7   52.64  115.45   1 0.73285-0.56551 0.58950-0.58950 0.33972 0.57677
   0   0   7   22.19   45.44   1 0.72948-0.56360 0.59251-0.59251 0.34173 0.57556
   0   0  -7    9.01   38.95   1-0.95051 0.78498-0.05693 0.05693-0.30544-0.61691
   0   0   8 2244.86 1535.46   1 0.71258-0.52190 0.56805-0.56805 0.41175 0.63634
   0   0   8 1528.10  205.21   1 0.70889-0.51931 0.57166-0.57166 0.41312 0.63522
   0   0   8 2183.47  218.88   1 0.45240-0.26218 0.76487-0.76488 0.45858 0.58841
   0   0  -8 1959.66  769.22   1-0.92490 0.73572-0.04072 0.04072-0.37804-0.67607
   0   0   9   34.85  113.10   1 0.68645-0.47193 0.54254-0.54254 0.48418 0.69493
   0   0   9   32.52   64.70   1 0.68268-0.46941 0.54607-0.54607 0.48552 0.69386
   0   0   9  145.49  109.33   1 0.40030-0.18630 0.74354-0.74354 0.53564 0.64222
   0   0  1018637.36 1551.22   1 0.65315-0.41206 0.51417-0.51417 0.55588 0.75221
   0   0  1020682.23 1156.06   1 0.64971-0.41231 0.51490-0.51490 0.55922 0.75157
   0   0  1019126.38 1012.24   1 0.33913-0.10135 0.71243-0.71243 0.61435 0.69438
   0   0  11   38.99   80.34   1 0.60852-0.34738 0.47671-0.47671 0.63437 0.80750
   0   0  11    8.52   35.98   1 0.26534-0.00392 0.66802-0.66802 0.69523 0.74413
   0   0  12  269.04  174.80   1 0.55632-0.27145 0.42922-0.42922 0.71152 0.86144
   0   0  13   18.43   54.53   1 0.48943-0.18014 0.36661-0.36661 0.79123 0.91276
   0  -2   0 6164.58  580.98   1-0.15856 0.15856-0.18112-0.18112 0.97059-0.97059
   0   2   0 5929.96  563.79   1 0.97008-0.97008 0.18133 0.18133-0.16149 0.16149
   0  -2  -190631.22 2761.87   1-0.48609 0.46202-0.44516 0.08298 0.75202-0.88297
   0  -2   189742.87 2738.78   1 0.24483-0.22082 0.15641-0.51844 0.95686-0.82610
   0   2   193764.00 3020.24   1 0.97189-0.94810 0.19161 0.17104-0.13688 0.26806
   0  -2   2323876.7 9370.25   1 0.48482-0.43660 0.36127-0.72338 0.79650-0.53487
   0   2   2347881.810372.30   1 0.97342-0.92585 0.21287 0.14978-0.08464 0.34695
   0  -2  -2325980.2 9512.24   1 0.38366-0.43282-0.73527 0.37321 0.55877-0.82062
   0  -2   388197.95 2860.60   1 0.58269-0.51036 0.44934-0.81145 0.67716-0.28471
   0   2   393531.10 3420.49   1 0.97132-0.89998 0.23659 0.12606-0.02386 0.41732
   0  -2  -393832.96 3276.12   1 0.18258-0.25500-0.89062 0.52837 0.41654-0.80984
   0  -2   4 2218.23  366.03   1 0.62108-0.52465 0.48416-0.84621 0.61630-0.09306
   0   2   4 2256.01  472.22   1 0.96453-0.86940 0.26079 0.10186 0.04110 0.48350
   0  -2  -4 2036.53  377.56   1 0.09007-0.18663-0.96336 0.60112 0.25269-0.77708
   0  -2   511000.34 1137.54   1 0.63262-0.51208 0.49490-0.85695 0.59569 0.05835
   0   2   510731.93 1318.60   1 0.95242-0.83352 0.28473 0.07792 0.10878 0.54698
   0  -2  -510718.25 1153.94   1 0.01004-0.13129-0.99408 0.63177 0.10832-0.76398
   0  -2   665303.60 1826.54   1 0.63008-0.48543 0.49252-0.85458 0.60033 0.18452
   0   2   672797.74 2674.18   1 0.93459-0.79161 0.30753 0.05503 0.17884 0.60855
   0   2   665101.65 1908.56   1 0.77014-0.62673 0.63540-0.27327 0.05600 0.72973
   0  -2   743022.06 1629.31   1 0.61814-0.44937 0.48142-0.84348 0.62139 0.29428
   0   2   745819.80 2282.08   1 0.91016-0.74336 0.32994 0.03263 0.25051 0.66811
   0   2   742728.63 1674.45   1 0.76422-0.59688 0.62516-0.26310 0.15854 0.75795
   0  -2   738904.12  848.59   1 0.61443-0.44825 0.48214-0.84450 0.62450 0.29305
   0   2   741773.84  948.50   1 0.76181-0.59588 0.62787-0.26533 0.15938 0.75796
   0   2   740043.14  872.59   1 0.61366-0.44815 0.77936-0.41725 0.12656 0.79061
   0  -2  -739146.46 1111.73   1-0.93080 0.76527-0.04417-0.31835-0.36286-0.55948
   0   2  -741624.32 1160.86   1-0.91712 0.75158-0.03636 0.39889-0.39697-0.52537
   0  -2   8 2701.05  482.43   1 0.59810-0.40522 0.46346-0.82556 0.65381 0.39271
   0   2   8 2453.73  790.02   1 0.75078-0.55954 0.60882-0.24676 0.25622 0.79120
   0  -2   8 2719.15  274.14   1 0.59453-0.40461 0.46390-0.82625 0.65674 0.39189
   0   2   8 2886.13  293.25   1 0.74829-0.55865 0.61146-0.24892 0.25723 0.79116
   0   2   8 2688.02  264.46   1 0.57421-0.38430 0.78653-0.42439 0.22726 0.81988
   0  -2  -8 2816.56 1129.01   1-0.89978 0.71060-0.02731-0.33521-0.43550-0.61862
   0  -2   9  313.50  218.12   1 0.57090-0.35392 0.43860-0.80071 0.69403 0.48331
   0   2   9  329.33  275.66   1 0.72995-0.51481 0.58650-0.22444 0.35096 0.82740
   0  -2   9  353.23  229.05   1 0.56706-0.35341 0.43893-0.80128 0.69697 0.48274
   0   2   9  333.94  258.13   1 0.72684-0.51357 0.58978-0.22702 0.35192 0.82746
   0   2   9  482.07  386.95   1 0.52784-0.31419 0.78370-0.42156 0.32741 0.85063
   0  -2  10  -40.74  190.52   1 0.53546-0.29437 0.40654-0.76865 0.74026 0.56790
   0   2  10   23.71  141.65   1 0.70119-0.46283 0.55682-0.19449 0.44528 0.86484
   0  -2  10  133.22  152.67   1 0.53293-0.29502 0.40548-0.76826 0.74267 0.56809
   0   2  10   19.25   64.73   1 0.69790-0.46094 0.56084-0.19808 0.44539 0.86504
   0   2  10   45.83   64.50   1 0.47293-0.23555 0.77066-0.40852 0.42710 0.88183
   0  -2  11   76.42   78.20   1 0.48710-0.22540 0.36454-0.72732 0.79362 0.64822
   0   2  11   46.81   61.10   1 0.65943-0.39830 0.52404-0.16169 0.53899 0.90288
   0   2  11   52.71   89.92   1 0.40603-0.14448 0.74613-0.38401 0.52765 0.91196
   0   2  12  256.25  301.44   1 0.60883-0.32396 0.47700-0.11465 0.63386 0.93909
   0   2  12  412.06  505.26   1 0.32445-0.03912 0.70413-0.34201 0.63160 0.93888
   0   2  13   17.56   41.43   1 0.54118-0.23190 0.41290-0.05012 0.73255 0.97144
   0   2  13   14.55   29.62   1 0.21474 0.09420 0.63356-0.27164 0.74329 0.95778
   0  -4   0 9848.56  954.33   1-0.38121 0.38121-0.36212-0.36212 0.85061-0.85061
   0  -4  -1 8660.20  866.60   1-0.53373 0.50966-0.48226-0.24209 0.69465-0.82560
   0  -4   1 8365.55  835.82   1-0.19045 0.21422-0.20734-0.51716 0.95954-0.82864
   0   4   1 7425.87  793.28   1 0.93199-0.90816 0.31029 0.41485 0.18741-0.05618
   0  -4  -1 7875.68  960.41   1 0.62408-0.64864-0.50374-0.22091 0.59733-0.72835
   0  -4   2 5211.60  577.25   1-0.00010 0.04798-0.05019-0.67392 0.99873-0.73723
   0   4   2 5288.94  681.49   1 0.94369-0.89613 0.29715 0.42815 0.14546 0.11683
   0  -4  -2 5834.71  743.71   1 0.48350-0.53266-0.65422-0.06990 0.58160-0.84346
   0  -4   334115.64 1057.98   1 0.15199-0.07996 0.07710-0.80114 0.98536-0.59310
   0   4   337721.18 1583.00   1 0.94253-0.87104 0.29828 0.42686 0.15061 0.24309
   0  -4  -334103.93 1513.99   1 0.25850-0.33088-0.79576 0.07131 0.54771-0.94100
   0  -4   4   76.40   77.49   1 0.25460-0.15856 0.16481-0.88885 0.95289-0.42987
   0   4   4   96.47  214.65   1 0.93488-0.83957 0.30721 0.41794 0.17784 0.34709
   0  -4  -4  144.89  206.07   1 0.18518-0.28174-0.88793 0.16345 0.42109-0.94549
   0  -4   5  203.69  137.29   1 0.31901-0.19832 0.21893-0.94276 0.92211-0.26807
   0   4   5  288.18  309.39   1 0.92186-0.80272 0.32010 0.40504 0.21843 0.43772
   0  -4  -5  217.62  165.80   1 0.11132-0.23202-0.95035 0.22586 0.29065-0.94615
   0   4   5  163.09   60.42   1 0.41477-0.29772 0.86300-0.13874-0.28850 0.94454
   0   4   5  203.78  161.33   1 0.68434-0.56615 0.70931 0.01513-0.16897 0.82416
   0   4   5 1166.97  541.08   1 0.21256-0.09197 0.92304-0.19789-0.32067 0.97591
   0  -4   6 8428.08  758.21   1 0.35178-0.20695 0.24738-0.97121 0.90279-0.11794
   0   4   6 8157.92 1006.34   1 0.90328-0.76030 0.33514 0.39000 0.26792 0.51947
   0  -4  -6 8273.03  833.18   1 0.03887-0.18436-0.98627 0.26165 0.16062-0.94741
   0   4   6 7585.51  703.40   1 0.77013-0.62672 0.63778 0.08647 0.01131 0.77442
   0   4   6 8310.68  386.55   1 0.34065-0.20022 0.92432-0.20021-0.17214 0.95910
   0   4   6 8057.36  467.26   1 0.66692-0.52509 0.74232-0.01787-0.06462 0.85086
   0  -4   711846.54  973.33   1 0.36282-0.19385 0.25699-0.98082 0.89571 0.01994
   0   4   711636.12  914.19   1 0.76725-0.59992 0.62962 0.09449 0.12204 0.79445
   0   4   711715.36  518.45   1 0.76494-0.59901 0.63244 0.09263 0.12198 0.79536
   0   4   711411.84  435.87   1 0.25655-0.09272 0.96536-0.24126-0.04792 0.96604
   0   4   710458.26  517.30   1 0.64119-0.47567 0.76641-0.04219 0.03857 0.87861
   0   4   840107.28 2842.53   1 0.75531-0.56407 0.61402 0.11010 0.22908 0.81835
   0   4   846005.63 1275.90   1 0.75296-0.56332 0.61682 0.10824 0.22928 0.81911
   0   4   842114.60 2485.00   1 0.15964 0.02634 0.98370-0.26006 0.08294 0.96525
   0   4   844696.91 1093.85   1 0.60824-0.41907 0.78094-0.05672 0.14202 0.90618
   0   4   9   59.93  197.79   1 0.73425-0.51911 0.59097 0.13315 0.33409 0.84426
   0   4   9  196.42  133.60   1 0.73137-0.51810 0.59448 0.13103 0.33417 0.84521
   0   4   9  268.57  226.04   1 0.56679-0.35314 0.78673-0.06244 0.24456 0.93348
   0   4   9  196.78  154.37   1 0.61626-0.40365 0.74239-0.01813 0.26290 0.91475
   0   4  10 9800.19 1268.10   1 0.70010-0.46314 0.56299 0.16252 0.43917 0.87125
   0   4  1010759.95 1398.83   1 0.51607-0.27868 0.78166-0.05737 0.35026 0.95867
   0   4  1010233.92 1337.08   1 0.50495-0.26888 0.78992-0.06584 0.34798 0.96094
   0   4  11  195.27  231.32   1 0.65609-0.39496 0.52090 0.20380 0.54607 0.89580
   0   4  11  158.91  201.15   1 0.45226-0.19071 0.76482-0.04057 0.45880 0.98081
   0   4  12   33.57   62.92   1 0.59340-0.30853 0.46287 0.26183 0.65849 0.91446
   0   4  12   17.53   44.11   1 0.37144-0.08610 0.72960-0.00534 0.57421 0.99627
   0   4  13   38.94   84.21   1 0.25616 0.05278 0.66199 0.06186 0.70438 0.99669
   0  -6   0 4287.00  722.17   1 0.59136-0.59136-0.54349-0.54349 0.59578-0.59578
   0   6   0 4302.67  417.09   1 0.58156-0.58156 0.54317 0.54317-0.60563 0.60563
   0  -6  -110756.66 1102.09   1 0.50603-0.53061-0.63329-0.45288 0.58558-0.71650
   0  -6  -2 2036.39 1369.85   1 0.39249-0.44165-0.72880-0.35738 0.56110-0.82296
   0   6   2   50.42  338.76   1-0.38778 0.43602 0.72948 0.35824-0.56349 0.82559
   0   6   2 2547.69  293.07   1 0.53705-0.48990 0.67519 0.41162-0.50570 0.76851
   0   6  -2 2687.49  348.03   1 0.60244-0.65028 0.44188 0.64447-0.66472 0.40230
   0   6   2 2744.68  289.24   1 0.69601-0.64841 0.62915 0.45764-0.34603 0.60837
   0   6   2  416.55 1470.39   1 0.02718 0.02105 0.73782 0.34990-0.67446 0.93656
   0  -6  -315339.81 1311.71   1 0.24127-0.31365-0.82054-0.26612 0.51821-0.91150
   0  -6  -314592.86  977.97   1 0.24762-0.32141-0.82005-0.26566 0.51597-0.90893
   0   6   316781.16  704.33   1 0.50318-0.43245 0.74396 0.34285-0.43974 0.83395
   0   6  -316312.65  734.78   1 0.60703-0.67878 0.41035 0.67599-0.68057 0.28694
   0   6   315989.40  668.05   1 0.69324-0.62233 0.66873 0.41794-0.26872 0.66184
   0  -6  -4 7943.04 1299.07   1 0.18218-0.27874-0.89102-0.19570 0.41584-0.94024
   0   6   4 7039.13  416.21   1 0.45948-0.36584 0.81022 0.27617-0.36395 0.88878
   0   6  -4 7303.64  510.63   1 0.60889-0.70456 0.39559 0.69076-0.68761 0.16277
   0   6   4 8070.07  501.85   1 0.68630-0.59175 0.70339 0.38328-0.18502 0.70918
   0  -6  -5  577.66  399.13   1 0.11931-0.24001-0.94491-0.14181 0.30488-0.96038
   0   6   5  940.81  339.18   1 0.40729-0.29024 0.87053 0.21586-0.27627 0.93231
   0   6  -5  862.97  319.99   1 0.60821-0.72780 0.40114 0.68521-0.68499 0.02894
   0   6   5 1519.84  905.22   1 0.67329-0.55510 0.73290 0.35377-0.09760 0.75280
   0   6   5  177.80  533.72   1 0.20992-0.08933 0.92149 0.16623-0.32680 0.98204
   0  -6  -6  145.87  270.01   1 0.05371-0.19921-0.98083-0.10609 0.18742-0.97422
   0   6   6  184.79  136.06   1 0.34455-0.20412 0.92174 0.16441-0.17810 0.96506
   0   6   6  268.85  168.20   1 0.65336-0.51149 0.75701 0.32932-0.00752 0.79368
   0   6   6  333.85  631.79   1 0.26254-0.11783 0.94473 0.14299-0.19641 0.98269
   0   6   7 1667.68  364.02   1 0.27063-0.10680 0.96028 0.12586-0.06818 0.98630
   0   6   7 1520.30  329.10   1 0.62686-0.46134 0.77430 0.31202 0.08663 0.83054
   0   6   8 1461.76  990.59   1 0.18137 0.00461 0.98197 0.10349 0.05356 0.99464
   0   6   8 1159.97  797.78   1 0.59243-0.40327 0.78422 0.30210 0.18443 0.86378
   0   6   8 1167.19  820.57   1 0.64791-0.45892 0.72447 0.36192 0.23536 0.81144
   0   6   9   40.88   46.01   1 0.07309 0.13683 0.97829 0.10613 0.19401 0.98491
   0   6   9   22.27  103.36   1 0.54853-0.33488 0.78609 0.30033 0.28492 0.89312
   0   6   9   71.49  118.06   1 0.56969-0.35707 0.76494 0.32145 0.30061 0.87704
   0   6  10  706.42  140.85   1 0.49269-0.25530 0.77633 0.31009 0.39315 0.91579
   0   6  10  540.60  530.97   1 0.46211-0.22604 0.80277 0.28333 0.37690 0.93202
   0   6  11  111.87   64.35   1 0.41809-0.15653 0.75141 0.33497 0.51047 0.92914
   0   8   0  660.30 1961.10   1 0.01801-0.01801 0.72514 0.72515-0.68837 0.68837
   0   8   1  271.37  737.84   1-0.29927 0.32339 0.78522 0.66507-0.54212 0.67317
   0   8  -1  243.74  691.08   1-0.46468 0.44056 0.67136 0.77893-0.57739 0.44634
   0   8  -1   51.19   97.88   1 0.52816-0.55174 0.69505 0.75404-0.48784 0.35644
   0   8   1  106.92  177.78   1 0.49248-0.46907 0.76073 0.68779-0.42284 0.55405
   0   8   1  303.83  743.56   1 0.06415-0.04003 0.78579 0.66451-0.61517 0.74622
   0   8   2 9546.13  587.25   1 0.46572-0.41890 0.80164 0.64688-0.37485 0.63727
   0   8  -2 9637.20  604.34   1 0.53719-0.58434 0.67485 0.77423-0.50600 0.24319
   0   8   2  356.64 1520.14   1 0.11313-0.06490 0.84137 0.60892-0.52849 0.79058
   0   8   3  345.41  191.51   1 0.43178-0.36155 0.84457 0.60395-0.31670 0.71033
   0   8  -3  281.99  286.22   1 0.54065-0.61138 0.66670 0.78239-0.51308 0.11887
   0   8   3  272.10  326.81   1 0.65715-0.58621 0.75340 0.69503-0.02319 0.41627
   0   8   3   85.36  475.77   1 0.16348-0.09112 0.88838 0.56191-0.42903 0.82217
   0   8   4   38.35   76.70   1 0.38968-0.29604 0.88698 0.56153-0.24787 0.77271
   0   8  -4  -17.30   76.57   1 0.53749-0.63179 0.67416 0.77493-0.50661-0.01900
   0   8   4   -9.28   68.16   1 0.64125-0.54667 0.76637 0.68206 0.03836 0.48574
   0   8   4  -14.56  434.21   1 0.21377-0.11730 0.92374 0.52655-0.31783 0.84202
   0   8   5  978.22  215.06   1 0.33793-0.22090 0.92608 0.52212-0.16799 0.82379
   0   8   5  -65.03  436.13   1 0.26277-0.14217 0.94479 0.50550-0.19580 0.85104
   0   8   5  684.72  292.22   1 0.65514-0.53702 0.72005 0.72847 0.22883 0.42541
   0   8   6  163.84  181.36   1 0.27502-0.13460 0.95856 0.48964-0.07454 0.86150
   0   8   6  121.17  113.58   1 0.59093-0.44906 0.78444 0.66399 0.18827 0.59788
   0   8   6  122.12  159.17   1 0.61764-0.47589 0.74166 0.70686 0.26173 0.52336
   0   8  -7 -140.41  540.19   1-0.55526 0.38643 0.58910 0.86119-0.58709-0.33023
   0   8   7  791.55  448.85   1 0.19593-0.03320 0.98006 0.46723 0.03364 0.88353
   0   8   7  654.25  562.03   1 0.55331-0.38714 0.78640 0.66216 0.27464 0.64161
   0   8   7  736.31  195.32   1 0.56570-0.40033 0.76667 0.68185 0.30370 0.61225
   0   8  -8  -32.81  392.20   1-0.51685 0.32391 0.62601 0.82428-0.58396-0.46442
   0   8   8   33.87   46.12   1 0.09494 0.09104 0.98120 0.46609 0.16813 0.88006
   0   8   8   13.57   25.31   1 0.50343-0.31353 0.77898 0.66958 0.37383 0.67332
   0   8   8   15.63   84.47   1 0.49402-0.30516 0.79345 0.65469 0.35555 0.69159
   0   8  -9   66.33  269.35   1-0.44468 0.22762 0.68742 0.76287-0.57423-0.60519
   0   8   9   15.86   52.59   1 0.38995-0.17749 0.81874 0.62940 0.42146 0.75656
   0  10   0 1166.27  250.42   1 0.36756-0.36756 0.90512 0.90513-0.21373 0.21373
   0  10   0  -14.99  149.34   1 0.18694-0.18694 0.90643 0.90643-0.37874 0.37874
   0  10   1  930.28  211.47   1 0.34874-0.32534 0.91889 0.89136-0.18454 0.31570
   0  10  -1  845.71  185.98   1 0.37595-0.39936 0.89845 0.91180-0.22691 0.09575
   0  10   1   16.03  153.29   1 0.22435-0.20023 0.92951 0.88336-0.29274 0.42379
   0  10  -1  -20.44  154.16   1 0.15483-0.17895 0.88108 0.93178-0.44691 0.31587
   0  10   2   46.03   45.67   1 0.32003-0.27323 0.93688 0.87337-0.14093 0.40325
   0  10  -2   30.78   40.77   1 0.37075-0.41756 0.90263 0.90762-0.21873-0.04358
   0  10  -2  201.31  465.70   1 0.12909-0.17733 0.85744 0.95543-0.49815 0.23605
   0  10   3    2.21   46.51   1 0.28053-0.21031 0.95631 0.85394-0.08253 0.47601
   0  10   4  493.37  181.22   1 0.22688-0.13389 0.97390 0.83521-0.00931 0.53341
  -1   1  13   71.91   98.72   1 0.52031-0.24286 0.39416-0.21278 0.75756 0.94643
  -1   1  13   24.83   68.27   1 0.15144 0.12571 0.58649-0.40553 0.79567 0.90540
  -1  -1  12  400.20  276.30   1 0.50003-0.24636 0.37605-0.55743 0.78009 0.79282
  -1   1  12  414.25  319.67   1 0.58540-0.33243 0.45557-0.27439 0.67063 0.90232
  -1   1  12  258.84  168.07   1 0.26412-0.01072 0.66722-0.48625 0.69646 0.87375
  -1   1  11 1679.87  367.97   1 0.63578-0.40655 0.50190-0.32072 0.58640 0.85547
  -1  -1  11 1852.66  405.67   1 0.55277-0.32354 0.42602-0.60720 0.71619 0.72568
  -1   1  11 1676.65  377.68   1 0.34786-0.11812 0.71723-0.53616 0.60380 0.83581
  -1  -1  10 2525.33  587.70   1 0.59940-0.39012 0.46465-0.64571 0.65177 0.65639
  -1   1  10 1750.66 1642.48   1 0.67875-0.47224 0.53517-0.35400 0.50287 0.80725
  -1  -1  10 2504.02  387.92   1 0.59572-0.39023 0.46498-0.64616 0.65490 0.65589
  -1   1  10 2553.64  369.34   1 0.67526-0.47016 0.53895-0.35757 0.50353 0.80689
  -1   1  10 2584.29  356.00   1 0.41575-0.20978 0.75041-0.56934 0.51385 0.79488
  -1  -1   9  338.59  212.61   1 0.63370-0.44854 0.49590-0.67693 0.59371 0.58358
  -1   1   9  414.95  377.92   1 0.70960-0.52692 0.56509-0.38393 0.42086 0.75825
  -1  -1   9  389.26  206.94   1 0.63008-0.44833 0.49660-0.67778 0.59696 0.58275
  -1   1   9  372.03  281.87   1 0.70615-0.52475 0.56895-0.38756 0.42148 0.75790
  -1  -1   9  227.47  219.49   1 0.28263-0.10053 0.67909-0.86005 0.67746 0.50020
  -1   1   9  403.57  283.07   1 0.47402-0.29216 0.77100-0.58992 0.42529 0.75275
  -1  -1   8  804.45  299.53   1 0.66084-0.49978 0.52145-0.70247 0.53979 0.50668
  -1   1   8  905.86  825.64   1 0.73329-0.57392 0.58997-0.40893 0.33794 0.70948
  -1  -1   8 1017.10  566.91   1 0.65754-0.49953 0.52226-0.70343 0.54302 0.50561
  -1   1   8  830.85  159.56   1 0.73010-0.57240 0.59316-0.41178 0.33927 0.70907
  -1  -1   8  769.16  417.87   1 0.33145-0.17304 0.70813-0.88920 0.62345 0.42354
  -1   1   8  895.19  164.94   1 0.52306-0.36494 0.78292-0.60185 0.33680 0.71034
   1   1  -8 1060.68  818.45   1-0.90496 0.74763-0.02993 0.21119-0.42446-0.62965
   1  -1  -8  997.26  552.17   1-0.91019 0.75286-0.03264-0.14862-0.41292-0.64119
  -1   1   7 1741.25  507.96   1 0.89470-0.75977 0.34113-0.15984 0.28838 0.63024
  -1   1   7 1627.77  360.96   1 0.75103-0.61557 0.60910-0.42807 0.25482 0.66168
  -1  -1   7 1709.60  344.92   1 0.68313-0.54813 0.53935-0.72052 0.49235 0.42473
  -1  -1   7 1835.69  716.20   1 0.67905-0.54504 0.54258-0.72396 0.49445 0.42284
  -1   1   7 1690.36  200.05   1 0.74850-0.61438 0.61169-0.43042 0.25608 0.66126
  -1   1   7 1624.83  176.52   1 0.56552-0.43114 0.78673-0.60566 0.24746 0.66880
   1   1  -7 1188.44  743.91   1-0.93096 0.79728-0.04426 0.22553-0.36245-0.55990
   1  -1  -7 1625.31  918.98   1-0.93802 0.80434-0.04860-0.13266-0.34317-0.57918
  -1   1   667987.07 2375.75   1 0.92180-0.81070 0.32017-0.13888 0.21863 0.56876
  -1  -1   666157.85 1794.56   1 0.69921-0.58804 0.55489-0.73605 0.45077 0.33530
  -1   1   665017.66 1800.91   1 0.76310-0.65154 0.62365-0.44262 0.16948 0.61609
  -1   1   514489.05 1618.07   1 0.94239-0.85512 0.29846-0.11717 0.15113 0.50502
  -1  -1   512771.29 1276.17   1 0.70985-0.62251 0.56534-0.74650 0.42011 0.23494
  -1   1   512826.49 1282.80   1 0.76951-0.68186 0.63359-0.45252 0.08009 0.57469
  -1   1   445623.05 2028.05   1 0.95700-0.89378 0.27696-0.09563 0.08639 0.43821
  -1  -1   444597.21 1699.26   1 0.71393-0.65043 0.56940-0.75056 0.40752 0.11653
  -1   1   310636.61 1103.24   1 0.96653-0.92709 0.25526-0.07393 0.02596 0.36749
   1  -1  -310118.71  974.45   1 0.06235-0.10325-0.97721 0.79606 0.20298-0.59638
  -1  -1   310342.32  977.23   1 0.70712-0.66745 0.56264-0.74381 0.42825-0.03521
  -1  -1   210374.88  940.81   1 0.67027-0.65388 0.53044-0.71147 0.51898-0.25736
  -1   1   211952.46 1157.90   1 0.97150-0.95584 0.23556-0.05424-0.02654 0.28885
   1  -1  -211491.92 1077.59   1 0.17982-0.19626-0.89342 0.71230 0.41171-0.67391
  -1  -1   210248.20  930.04   1 0.67179-0.65596 0.52854-0.70970 0.51897-0.25694
  -1  -1   1160199.0 4634.67   1 0.51736-0.52506 0.39030-0.57135 0.76157-0.63075
  -1   1   1166475.4 4947.22   1 0.97300-0.98112 0.22354-0.04221-0.05763 0.18878
   1  -1  -1158266.4 4627.59   1 0.59003-0.58270-0.54503 0.36387 0.59569-0.72671
  -1  -1   021322.83 1626.92   1-0.04274 0.01094-0.08580-0.09523 0.99539-0.99539
   1  -1   010389.58  886.62   1-0.06561 0.09740-0.10483-0.07619 0.99232-0.99232
   1   1   021294.91 1630.37   1 0.78849-0.75660-0.04509 0.22651-0.61341 0.61341
  -1  -1  -1   30.38   29.57   1-0.53465 0.47876-0.48297 0.30188 0.69345-0.82440
   1  -1   1   79.44   32.18   1 0.62462-0.56869 0.48744-0.66847 0.61011-0.47930
   1   1   1   67.73   73.05   1 0.93602-0.88034 0.10283 0.07851-0.33660 0.46782
  -1  -1  -1   71.23   47.38   1 0.43511-0.49157-0.69574 0.51471 0.57154-0.70247
   1  -1   2558418.3 2887.35   1 0.95071-0.87125 0.28738-0.46871 0.11651 0.14579
   1   1   2563241.0 4151.95   1 0.96577-0.88630 0.16468 0.01664-0.20047 0.46283
   1  -1   3302270.3 8908.37   1 0.94504-0.84179 0.29540-0.47673 0.14021 0.25324
   1  -1   3293134.1 8583.03   1 0.73509-0.63151 0.59184-0.77287 0.33068 0.06209
   1  -1   446794.84 1860.21   1 0.93081-0.80361 0.31151-0.49280 0.19121 0.33372
   1   1   448807.80 2146.70   1 0.97023-0.84320 0.24202-0.06069-0.00956 0.53417
   1  -1   447225.96 1767.26   1 0.73423-0.60674 0.59094-0.77197 0.33419 0.18951
   1   1   512382.55 1407.67   1 0.95924-0.80843 0.27269-0.09136 0.07428 0.58147
   1  -1   511408.26 1209.76   1 0.90939-0.75836 0.33054-0.51183 0.25251 0.40365
   1  -1   512294.45 1239.67   1 0.72670-0.57531 0.58316-0.76419 0.36306 0.29158
   1   1   512749.62 1283.96   1 0.77019-0.61883 0.63761-0.45654 0.01556 0.63922
   1   1   6  628.68  437.85   1 0.94111-0.76625 0.30004-0.11875 0.15591 0.63148
   1  -1   6  641.76  543.47   1 0.71448-0.53963 0.56994-0.75111 0.40578 0.38028
   1   1   6  572.56  550.06   1 0.76767-0.59240 0.63009-0.44903 0.11684 0.66889
   1   1   7 2366.62  543.00   1 0.91546-0.71677 0.32566-0.14437 0.23642 0.68221
   1  -1   7 2147.75  390.60   1 0.69724-0.49855 0.55297-0.73414 0.45614 0.46094
   1   1   7 2011.31  379.83   1 0.75796-0.55876 0.61717-0.43614 0.21112 0.70537
   1  -1   7 2072.46  206.14   1 0.69315-0.49540 0.55620-0.73758 0.45844 0.45885
   1   1   7 2146.16  222.25   1 0.75544-0.55770 0.61976-0.43849 0.21258 0.70475
   1   1   7 2171.15  201.34   1 0.57849-0.38053 0.78629-0.60522 0.21703 0.69922
  -1   1  -7 2082.07  298.68   1-0.94106 0.73927 0.22897-0.04780-0.24902-0.67173
  -1   1  -7 2142.64  274.12   1-0.94974 0.75236-0.05638 0.23765-0.30794-0.61441
  -1  -1  -7 2115.97  824.32   1-0.95709 0.75971-0.06176-0.11950-0.28315-0.63920
   1  -1   8  391.75  224.67   1 0.67389-0.44919 0.53391-0.71494 0.51068 0.53579
   1  -1   8  582.74  611.67   1 0.67488-0.45236 0.53148-0.71264 0.51191 0.53619
   1   1   8  227.53  421.52   1 0.74181-0.51870 0.59896-0.41793 0.30159 0.74584
   1  -1   8  622.81  471.80   1 0.67074-0.44929 0.53463-0.71601 0.51406 0.53427
   1   1   8  497.91  377.20   1 0.73864-0.51719 0.60213-0.42075 0.30304 0.74530
   1   1   8  537.89  255.65   1 0.53462-0.31293 0.78466-0.60359 0.31383 0.73332
  -1   1  -8  731.11  463.96   1-0.92455 0.70352-0.04052 0.22178-0.37892-0.67519
  -1  -1  -8  583.69  322.69   1-0.93072 0.70969-0.04412-0.13713-0.36307-0.69104
   1  -1   9  847.64  305.15   1 0.64595-0.39714 0.50738-0.68840 0.57035 0.60693
   1   1   9  996.05  746.46   1 0.71915-0.47279 0.57462-0.39345 0.39066 0.78844
   1   1   9 1220.92  261.67   1 0.71568-0.47053 0.57845-0.39706 0.39140 0.78799
   1  -1   9 1150.40  645.01   1 0.64246-0.39689 0.50812-0.68929 0.57363 0.60608
   1   1   9 1208.11  625.39   1 0.48374-0.23830 0.77389-0.59281 0.40877 0.76927
   1  -1  10 5180.38  754.29   1 0.61108-0.33817 0.47490-0.65593 0.63327 0.67482
   1   1  10 5658.99  903.86   1 0.68889-0.41870 0.54489-0.36372 0.47802 0.83209
   1  -1  10 6103.05  501.79   1 0.60720-0.33789 0.47549-0.65667 0.63655 0.67424
   1   1  10 6363.90  492.42   1 0.68536-0.41652 0.54865-0.36727 0.47880 0.83163
   1   1  10 6019.60  434.53   1 0.42304-0.15345 0.75349-0.57243 0.50327 0.80547
   1  -1  11 4017.09  374.58   1 0.56314-0.27010 0.43538-0.61656 0.70235 0.73952
   1   1  11 4003.94  375.44   1 0.64607-0.35303 0.51150-0.33032 0.56652 0.87535
   1   1  11 3893.67  319.85   1 0.35186-0.05849 0.71938-0.53832 0.59890 0.84071
   1  -1  12  506.90  394.36   1 0.50881-0.19149 0.38388-0.56527 0.77054 0.80237
   1   1  12  480.39  298.09   1 0.59542-0.27863 0.46471-0.28353 0.65537 0.91758
   1   1  12  389.43  271.71   1 0.26294 0.05403 0.66645-0.48549 0.69764 0.87257
   1   1  13   -3.81   75.11   1 0.52931-0.18820 0.40223-0.22084 0.74701 0.95697
  -1   3  13 1725.25  347.69   1 0.52955-0.25210 0.40244 0.14171 0.74672 0.95726
  -1   3  13 1826.35  359.56   1 0.25228 0.02487 0.65941-0.11652 0.70819 0.99288
  -1   3  12   49.54   89.01   1 0.60528-0.35231 0.47374 0.06978 0.63968 0.93327
  -1   3  12   65.53   61.63   1 0.35731-0.10378 0.72229-0.17909 0.59214 0.97834
  -1   3  11 1436.70  864.99   1 0.65929-0.43006 0.52391 0.01961 0.53929 0.90258
  -1   3  11 1293.01  630.43   1 0.43535-0.20560 0.75848-0.21529 0.48495 0.95466
  -1   3  10   12.31   42.08   1 0.69935-0.49426 0.56226-0.01812 0.44131 0.86912
  -1   3  10   62.70   90.23   1 0.49885-0.29325 0.77789-0.23467 0.38215 0.92678
  -1  -3   9   19.49  199.34   1 0.46660-0.28142 0.34511-0.88827 0.81435 0.36299
  -1   3   9   58.34  155.63   1 0.73188-0.54861 0.58850-0.04540 0.34352 0.83484
  -1  -3   9   47.61   78.92   1 0.46385-0.28157 0.34395-0.88811 0.81641 0.36327
  -1   3   9   76.48  101.90   1 0.72891-0.54751 0.59192-0.04778 0.34396 0.83543
  -1   3   9   57.48   80.39   1 0.55046-0.36861 0.78622-0.24301 0.28078 0.89726
  -1   3   9   51.42   95.52   1 0.58502-0.40421 0.75798-0.21478 0.28854 0.88911
  -1  -3   8  759.26  280.34   1 0.49009-0.32902 0.36596-0.90912 0.79112 0.25540
  -1   3   8  627.19  538.83   1 0.75267-0.59331 0.61097-0.06788 0.24533 0.80210
  -1  -3   8  831.13  397.01   1 0.48754-0.32904 0.36494-0.90910 0.79316 0.25544
  -1   3   8  845.41  543.18   1 0.75027-0.59245 0.61371-0.06991 0.24583 0.80256
  -1   3   8  963.12  574.84   1 0.59367-0.43629 0.78403-0.24087 0.18124 0.86697
  -1  -3   7  928.53  280.79   1 0.50276-0.36580 0.37724-0.92040 0.77776 0.13795
  -1   3   7  734.21  360.34   1 0.89135-0.75642 0.34333 0.20052 0.29603 0.62259
  -1   3   7  972.15  750.40   1 0.76551-0.63004 0.62698-0.08389 0.14449 0.77200
  -1  -3   7  865.56  464.83   1 0.50035-0.36564 0.37633-0.92050 0.77975 0.13778
  -1   3   7  849.32  393.86   1 0.76317-0.62905 0.62977-0.08596 0.14475 0.77259
  -1   3   7  767.20  303.59   1 0.20571-0.07475 0.97842-0.43569 0.02016 0.89701
  -1   3   7 1000.10  600.58   1 0.62909-0.49535 0.77326-0.23009 0.07951 0.83766
  -1  -3   618878.56 1046.61   1 0.50307-0.39022 0.37752-0.92068 0.77742 0.00747
  -1   3   619191.32 1442.81   1 0.91583-0.80473 0.32535 0.21850 0.23542 0.55197
   1  -3  -618789.98 1166.98   1 0.00413-0.11779-0.99524 0.45177 0.09755-0.88434
  -1   3   617247.44 1001.76   1 0.77032-0.65877 0.63644-0.09325 0.03921 0.74653
  -1   3   616241.68  874.48   1 0.76796-0.65754 0.63930-0.09550 0.03896 0.74733
  -1   3   619066.87  674.94   1 0.65735-0.54726 0.75321-0.21004-0.02402 0.81018
  -1  -3   524458.78 1089.80   1 0.48710-0.39836 0.36330-0.90646 0.79419-0.14010
  -1   3   525327.74 1533.18   1 0.93429-0.84702 0.30786 0.23600 0.17985 0.47631
   1  -3  -524276.42 1239.41   1 0.07942-0.16829-0.96911 0.42574 0.23358-0.88908
  -1  -3   441841.67 1726.50   1 0.44454-0.37981 0.32869-0.87156 0.83326-0.31003
   1  -3  -442787.53 2066.77   1 0.16035-0.22508-0.91203 0.36866 0.37753-0.90192
  -1  -3   3 5758.00  638.63   1 0.36505-0.32445 0.25894-0.80181 0.89425-0.50182
  -1   3   3 5191.72  746.96   1 0.95573-0.91629 0.27923 0.26475 0.09289 0.30056
   1  -3  -3 5105.37  673.34   1 0.24566-0.28622-0.81442 0.27108 0.52575-0.91904
   1  -3  -3 5406.63  600.14   1 0.26166-0.30354-0.81253 0.26967 0.52092-0.91388
  -1  -3   2 2377.31  356.60   1 0.22197-0.20576 0.13681-0.67984 0.96540-0.70389
  -1   3   2 2501.82  428.05   1 0.95938-0.94372 0.27241 0.27157 0.07348 0.18882
   1  -3  -2 2240.35  403.06   1 0.50595-0.52323-0.63337 0.09028 0.58556-0.84742
   1  -3  -1 2219.63  315.87   1-0.51522 0.52297-0.46790-0.07536 0.71806-0.84901
  -1  -3   1 2446.25  379.86   1 0.00381-0.01167-0.04691-0.49618 0.99889-0.86814
  -1   3   1 2382.51  423.29   1 0.95556-0.96368 0.27953 0.26445 0.09374 0.03740
  -1  -3   022755.52 1819.76   1-0.25224 0.22044-0.25786-0.28552 0.93267-0.93267
   1  -3   021957.03 1737.90   1-0.29138 0.32318-0.28967-0.25370 0.91169-0.91169
  -1   3   019856.66 1569.50   1 0.91448-0.94636 0.32647 0.21738 0.23909-0.23909
   1   3   020789.92 1667.54   1 0.97338-0.94148 0.21584 0.32814-0.07717 0.07717
  -1  -3  -1 2711.37  378.22   1-0.46572 0.41021-0.42923-0.11394 0.77385-0.90484
   1  -3   1 2558.39  353.43   1 0.00057 0.05516-0.04962-0.49346 0.99876-0.86801
   1   3   1 2909.31  503.88   1 0.97341-0.91773 0.21196 0.33202-0.08691 0.21806
  -1  -3  -1 2750.21  468.93   1 0.62730-0.68375-0.49964-0.04384 0.59740-0.72842
   1  -3   222587.05 1812.92   1 0.24485-0.16503 0.15643-0.69947 0.95685-0.69534
   1   3   223810.22 2060.82   1 0.97288-0.89341 0.22496 0.31902-0.05400 0.31631
  -1  -3  -222743.16 1931.96   1 0.44853-0.52957-0.68467 0.14157 0.57453-0.83639
   1  -3   311460.48 1107.77   1 0.39397-0.28974 0.28420-0.82708 0.87407-0.48165
   1   3   311341.16 1297.82   1 0.96984-0.86660 0.24370 0.30028-0.00510 0.39856
  -1  -3  -310951.42 1190.70   1 0.23235-0.33656-0.83257 0.28923 0.50288-0.89616
   1  -3   437154.34 1564.97   1 0.47347-0.34522 0.35119-0.89436 0.80776-0.28449
  -1  -3  -431876.29 2687.92   1 0.14966-0.27806-0.92141 0.37804 0.35867-0.88307
   1  -3   517856.01 1086.61   1 0.50980-0.35745 0.38354-0.92670 0.77006-0.11597
   1   3   517787.99 1327.17   1 0.95120-0.80039 0.28663 0.25735 0.11432 0.54144
  -1  -3  -517762.04 1036.13   1 0.07146-0.22400-0.97306 0.42970 0.21927-0.87477
   1  -3   6 6601.14  627.81   1 0.52226-0.34580 0.39469-0.93785 0.75594 0.02895
   1   3   6 7681.66  968.88   1 0.93404-0.75918 0.30813 0.23573 0.18068 0.60671
  -1  -3  -6 8289.00  768.82   1-0.00145-0.17588-0.99619 0.45273 0.08736-0.87415
   1   3   6 6644.21  360.23   1 0.76783-0.59369 0.64054-0.09678-0.01197 0.79884
   1   3   6 7496.11  420.24   1 0.66612-0.49249 0.74336-0.20002-0.06079 0.84702
  -1   3  -6 7137.87  438.22   1-0.94563 0.76812 0.22807 0.31546-0.23197-0.55724
  -1   3  -6 6814.44  462.04   1-0.90554 0.73180-0.03023 0.57403-0.42320-0.36738
   1  -3   7  490.05  211.31   1 0.51906-0.31849 0.39182-0.93498 0.75963 0.15608
   1   3   7  413.68  533.63   1 0.91048-0.71179 0.32969 0.21417 0.24968 0.66895
   1   3   7  554.36  603.22   1 0.76867-0.56950 0.63185-0.08866 0.09951 0.81719
   1  -3   7  473.33  363.43   1 0.51669-0.31832 0.39092-0.93508 0.76171 0.15582
   1   3   7  539.95  423.47   1 0.76627-0.56853 0.63472-0.09091 0.09972 0.81761
   1   3   7  571.20  410.16   1 0.63840-0.44110 0.76818-0.22501 0.04839 0.86879
   1  -3   816249.59 1183.96   1 0.50393-0.27925 0.37829-0.92146 0.77648 0.27004
   1   3   814814.41 1087.49   1 0.75864-0.53553 0.61799-0.07490 0.20625 0.84118
   1  -3   816128.45  629.38   1 0.50143-0.27927 0.37729-0.92146 0.77859 0.27001
   1   3   815505.95  644.93   1 0.75623-0.53478 0.62072-0.07691 0.20691 0.84147
   1   3   815158.81  611.07   1 0.60331-0.38237 0.78217-0.23900 0.15564 0.89257
   1  -3   919375.91 1561.88   1 0.47817-0.22938 0.35537-0.89853 0.80315 0.37419
   1   3   917266.62 1403.92   1 0.73995-0.49294 0.59697-0.05388 0.30997 0.86839
   1  -3   919596.23 1073.76   1 0.47547-0.22952 0.35423-0.89839 0.80525 0.37443
   1   3   918773.28 1035.32   1 0.73697-0.49183 0.60036-0.05622 0.31051 0.86887
   1   3   920777.26 1132.68   1 0.55975-0.31431 0.78666-0.24345 0.26047 0.91757
   1   3  10  267.83  291.36   1 0.70895-0.44011 0.57173-0.02759 0.41291 0.89751
   1   3  10  294.53  353.18   1 0.50718-0.23801 0.77982-0.23661 0.36693 0.94200
   1   3  11 1314.92  906.55   1 0.66998-0.37693 0.53402 0.00950 0.51569 0.92619
   1   3  11 1513.49  453.91   1 0.44188-0.14852 0.76100-0.21781 0.47498 0.96463
   1   3  12   16.02   46.25   1 0.61659-0.29981 0.48414 0.05938 0.62081 0.95214
   1   3  12   31.79   43.84   1 0.36066-0.04352 0.72405-0.18086 0.58794 0.98255
   1   3  13   -5.00   60.20   1 0.54081-0.19969 0.41256 0.13159 0.73301 0.97098
   1   3  13   12.35   28.56   1 0.24849 0.09225 0.65687-0.11398 0.71188 0.98919
  -1   5  12  253.00  364.66   1 0.35673-0.10320 0.72198 0.18333 0.59287 0.97762
  -1   5  11 1553.10  192.95   1 0.61585-0.38663 0.48346 0.42241 0.62207 0.81980
  -1   5  11 2201.29  279.98   1 0.44300-0.21325 0.76142 0.14389 0.47327 0.96634
  -1   5  10 3682.43  496.55   1 0.50865-0.30305 0.78014 0.12520 0.36422 0.94471
  -1   5  10 3320.81  460.11   1 0.49130-0.28704 0.79430 0.11078 0.35741 0.95151
  -1   5   9 5214.37  682.40   1 0.07879 0.09933 0.97927-0.07557 0.18672 0.99220
  -1   5   9 5929.25  828.58   1 0.55999-0.37813 0.78667 0.11868 0.25993 0.91811
  -1   5   9 5871.20  845.55   1 0.59519-0.41438 0.75312 0.15220 0.28035 0.89730
  -1   5   8 1253.93  920.31   1 0.74053-0.58283 0.60417 0.30273 0.29425 0.75409
  -1   5   8 1441.82  773.05   1 0.18282-0.02861 0.98181-0.07725 0.05158 0.99662
  -1   5   8 1308.20  850.36   1 0.60146-0.44408 0.78258 0.12269 0.16066 0.88755
   1  -5  -7  113.63  189.67   1-0.01108-0.12682-0.99752 0.09174 0.06977-0.98769
  -1   5   7   43.20  110.09   1 0.76076-0.62530 0.62063 0.28451 0.18984 0.72666
  -1   5   7   90.95   92.27   1 0.75852-0.62440 0.62356 0.28277 0.18922 0.72811
  -1   5   7   94.54   65.33   1 0.27225-0.14022 0.95966-0.05453-0.07052 0.98864
  -1   5   7  126.76  127.00   1 0.63439-0.50066 0.77051 0.13475 0.06208 0.85509
   1  -5  -612709.27 1077.36   1 0.05826-0.17191-0.97897 0.07319 0.19562-0.98241
  -1   5   611272.53  861.02   1 0.76938-0.65784 0.63330 0.27201 0.08342 0.70231
  -1   5   611516.04  485.75   1 0.76706-0.65664 0.63629 0.27004 0.08210 0.70419
  -1   5   613253.27  534.88   1 0.34827-0.23965 0.91921-0.01408-0.18382 0.97078
  -1   5   613629.31  658.09   1 0.65983-0.54974 0.75061 0.15465-0.03474 0.82090
   1  -5  -5 4961.81  692.04   1 0.12792-0.21678-0.93870 0.03309 0.32018-0.97568
  -1   5   5 4461.26  300.04   1 0.41412-0.32888 0.86367 0.04165-0.28743 0.94347
  -1   5   5 4929.56  374.32   1 0.67870-0.59232 0.72290 0.18266-0.12952 0.78472
   1  -5  -4 8072.49  912.78   1 0.19635-0.26104-0.87603-0.02952 0.44051-0.96490
  -1   5   4 8281.85  437.76   1 0.46962-0.40779 0.79611 0.10921-0.38171 0.90654
  -1   5   4 7707.32  440.97   1 0.69018-0.62744 0.68823 0.21733-0.22356 0.74772
  -1   5   4  529.03 1866.16   1 0.14235-0.07773 0.86997 0.03646-0.47213 0.99632
   1  -5  -3 9607.00  916.65   1 0.26178-0.30220-0.79079-0.11488 0.55331-0.94632
   1  -5  -3 9609.25  941.17   1 0.30783-0.34972-0.78588-0.11888 0.53634-0.92930
  -1   5   310378.41  494.43   1 0.51626-0.47735 0.71950 0.18618-0.46457 0.85879
  -1   5   310864.78  531.55   1 0.69614-0.65655 0.64538 0.26028-0.31444 0.70795
  -1   5   3 3683.30 1447.72   1 0.07297-0.03246 0.79647 0.10996-0.60027 0.99341
   1  -5  -216991.99 1088.07   1 0.46912-0.48640-0.66702-0.23813 0.57883-0.84068
  -1   5   217459.34  644.23   1 0.55214-0.53681 0.63764 0.26804-0.53721 0.80002
  -1   5   2  852.34 2776.52   1-0.00074 0.01712 0.69826 0.20817-0.71586 0.97795
  -1  -5   122031.78  866.99   1-0.34366 0.33557-0.33199-0.57331 0.87845-0.74746
   1  -5  -121403.61 1337.28   1 0.59109-0.58376-0.54380-0.36201 0.59576-0.72678
  -1   5   121499.05  747.52   1 0.57872-0.58662 0.55398 0.35130-0.59852 0.72973
  -1  -5   0  875.29  183.61   1-0.47516 0.44334-0.43658-0.46886 0.76394-0.76394
  -1  -5  -127686.84 1548.83   1 0.55485-0.61131-0.58411-0.32103 0.59244-0.72337
   1   5   126228.75  824.20   1 0.58774-0.53200 0.51779 0.38750-0.62169 0.75290
   1   5   216889.11  974.61   1 0.90125-0.82171 0.33660 0.56983 0.27288-0.01041
  -1  -5  -217391.04 1122.82   1 0.43237-0.51342-0.69795-0.20719 0.57092-0.83277
   1   5   216854.94  624.13   1 0.56266-0.48369 0.60792 0.29775-0.56025 0.82306
   1   5   344619.71 1830.45   1 0.90901-0.80564 0.33084 0.57559 0.25350 0.14019
  -1  -5  -342108.91 1897.52   1 0.25162-0.35583-0.80590-0.09965 0.53596-0.92924
  -1  -5  -343197.46 1533.93   1 0.27607-0.38175-0.80453-0.10023 0.52588-0.91883
   1   5   343789.89 1017.43   1 0.52750-0.42495 0.69648 0.20920-0.48652 0.88073
   1   5   344066.36 1056.06   1 0.69565-0.59246 0.62149 0.28418-0.36030 0.75381
   1   5   4   38.89  146.72   1 0.90472-0.77752 0.33408 0.57235 0.26436 0.26056
  -1  -5  -4   49.17  183.54   1 0.18705-0.31545-0.88598-0.01962 0.42436-0.94876
   1   5   4    8.47   58.75   1 0.48071-0.35525 0.77960 0.12572-0.40147 0.92630
   1   5   4   17.81   76.87   1 0.69307-0.56671 0.67022 0.23534-0.26543 0.78959
   1   5   4   16.81  708.59   1 0.14089-0.01256 0.86863 0.03780-0.47502 0.99922
   1   5   5 4250.60  760.43   1 0.89269-0.74166 0.34246 0.56397 0.29299 0.36317
  -1  -5  -5 4387.21  657.91   1 0.11989-0.27243-0.94450 0.03889 0.30591-0.96141
   1   5   5 4223.83  368.57   1 0.76283-0.61241 0.64047 0.26578-0.08879 0.74451
   1   5   5 3732.46  277.62   1 0.42412-0.27525 0.85310 0.05222-0.30393 0.95997
   1   5   5 4386.96  369.20   1 0.68412-0.53412 0.70993 0.19563-0.16726 0.82246
  -1  -5  -6 5280.67 2677.38   1 0.05164-0.22898-0.98164 0.07587 0.18370-0.97049
   1   5   6 4923.24  612.06   1 0.77031-0.59504 0.63703 0.26828 0.02815 0.75758
   1   5   6 5015.74  333.61   1 0.76796-0.59392 0.63992 0.26641 0.02716 0.75912
   1   5   6 5674.43  358.73   1 0.35615-0.18392 0.91367-0.00854-0.19597 0.98292
   1   5   6 5598.61  437.01   1 0.66754-0.49390 0.74150 0.16406-0.06766 0.85390
   1   5   7  901.54 1072.49   1 0.76583-0.56662 0.62744 0.27770 0.14074 0.77576
   1   5   7 1763.90  714.80   1 0.76354-0.56580 0.63031 0.27602 0.14038 0.77696
   1   5   7 1767.64  263.35   1 0.27686-0.08123 0.95782-0.05269-0.07720 0.99532
   1   5   7 1660.95  288.09   1 0.64278-0.44547 0.76535 0.13992 0.03288 0.88429
   1   5   8  161.54  317.42   1 0.75161-0.52850 0.60975 0.29539 0.25155 0.79587
   1   5   8  256.70  202.77   1 0.74931-0.52786 0.61261 0.29372 0.25147 0.79692
   1   5   8  320.74   99.75   1 0.18267 0.03508 0.98183-0.07727 0.05179 0.99641
   1   5   8  379.27  275.50   1 0.61048-0.38953 0.78032 0.12495 0.13570 0.91250
   1   5   9 6459.20  862.63   1 0.72415-0.47900 0.58703 0.31987 0.36193 0.81745
   1   5   9 7147.57  975.50   1 0.56906-0.32362 0.78670 0.11865 0.23932 0.93872
   1   5   9 6334.32  904.72   1 0.61563-0.37121 0.74273 0.16259 0.26343 0.91422
   1   5  10  110.07  105.78   1 0.68685-0.41801 0.55009 0.35680 0.47499 0.83543
   1   5  10  128.58   99.26   1 0.51721-0.24803 0.78188 0.12347 0.34808 0.96085
   1   5  10  154.88  111.48   1 0.50871-0.24084 0.78866 0.11643 0.34535 0.96357
   1   5  11 1371.82  180.24   1 0.63174-0.33870 0.49815 0.40772 0.59392 0.84796
   1   5  11 1734.40  233.14   1 0.45015-0.15678 0.76407 0.14124 0.46213 0.97748
   1   5  12  595.42  225.89   1 0.36060-0.04346 0.72402 0.18129 0.58802 0.98247
   1   7 -10   42.96  233.92   1-0.49396 0.28463 0.64655 0.62246-0.58138-0.72908
  -1   7  10   98.92  120.26   1 0.43912-0.23315 0.75995 0.50749 0.47922 0.82951
  -1   7  10   76.03   90.59   1 0.37482-0.17056 0.82126 0.44586 0.43020 0.87872
  -1   7   9   -4.32   34.79   1 0.04258 0.13555 0.97166 0.29351 0.23260 0.94632
  -1   7   9   19.33   52.60   1 0.50673-0.32487 0.77972 0.48776 0.36777 0.81027
  -1   7   9   47.54   84.81   1 0.49451-0.31385 0.79330 0.47382 0.35522 0.82281
  -1   7   8 2269.11  587.17   1 0.15519-0.00098 0.98389 0.28248 0.08891 0.95929
  -1   7   8 2009.92  534.87   1 0.55707-0.39895 0.78657 0.48091 0.26640 0.78074
  -1   7   8 2084.45  591.53   1 0.57805-0.42086 0.76120 0.50626 0.29406 0.75273
  -1   7   7  278.21  333.33   1 0.24246-0.11150 0.96967 0.29670-0.03128 0.94846
  -1   7   7  262.91  345.42   1 0.59635-0.46261 0.78358 0.48380 0.17426 0.74292
  -1   7   7  365.10  467.82   1 0.64005-0.50648 0.72914 0.53832 0.24236 0.67359
  -1   7   6  113.08  105.22   1 0.31590-0.20727 0.93920 0.32797-0.13473 0.92169
  -1   7   6   69.12   72.18   1 0.62694-0.51685 0.77426 0.49312 0.08637 0.69978
  -1   7   5 2335.05  270.42   1 0.37605-0.29083 0.89837 0.36880-0.22706 0.88286
   1   7  -5 2476.14  310.83   1 0.58514-0.67291 0.52880 0.73860-0.61483-0.04121
  -1   7   5 2427.76  284.39   1 0.65046-0.56402 0.75953 0.50785 0.00400 0.65113
  -1   7   5  127.24  469.52   1 0.23135-0.14261 0.93298 0.33603-0.27576 0.93100
   1  -7  -412339.96 1342.41   1 0.16253-0.22725-0.91005-0.35779 0.38135-0.90575
  -1   7   411589.40  658.57   1 0.42645-0.36462 0.85055 0.41690-0.30780 0.83263
   1   7  -413215.88  820.81   1 0.58823-0.65209 0.51562 0.75179-0.62302 0.09818
  -1   7   412502.11  707.62   1 0.66835-0.60561 0.74038 0.52741-0.07172 0.59588
   1  -7  -3 7413.45 3421.07   1 0.21801-0.25857-0.85083-0.41694 0.47811-0.87140
  -1   7   3 8347.29  697.02   1 0.46775-0.42934 0.79878 0.46868-0.37842 0.77204
   1   7  -3 8943.48  715.87   1 0.58685-0.62679 0.52160 0.74581-0.61934 0.22571
  -1   7   3 8023.24  608.85   1 0.68067-0.64157 0.71861 0.54918-0.14241 0.53553
  -1   7   3 -265.44 1437.36   1 0.12217-0.08166 0.85059 0.41841-0.51144 0.90459
  -1  -7   2    7.28  235.01   1 0.60293-0.58570-0.52981-0.73833 0.59650-0.33446
  -1   7   2   55.40  407.63   1-0.31125 0.32764 0.77832 0.49069-0.54532 0.80742
  -1   7   2   94.01  107.98   1 0.50206-0.48673 0.74594 0.52201-0.43765 0.70046
   1   7  -2   51.91  142.94   1 0.58164-0.59766 0.54289 0.72452-0.60582 0.34340
  -1   7   2   64.85   93.32   1 0.68856-0.67310 0.69528 0.57251-0.20608 0.46816
  -1   7   2  378.80  564.09   1 0.06549-0.04910 0.78742 0.48158-0.61294 0.87503
   1  -7  -1  555.00  648.39   1 0.43367-0.42636-0.69691-0.57030 0.57121-0.70214
  -1  -7   1  889.40  724.83   1 0.55648-0.56379-0.58237-0.68484 0.59263-0.46170
  -1   7   1   68.72  511.85   1-0.43138 0.42365 0.69772 0.57128-0.57195 0.70300
   1   7  -1  818.38  324.39   1 0.57249-0.56425 0.57669 0.69127-0.58286 0.45146
  -1   7   1  830.97  319.02   1 0.52827-0.53651 0.69482 0.57313-0.48805 0.61945
  -1   7   1  195.49  805.19   1 0.00990-0.01764 0.71368 0.55532-0.70041 0.83146
  -1  -7   0 2322.87 1672.85   1 0.49207-0.52395-0.64639-0.62082 0.58317-0.58317
   1  -7   0 2732.40 2205.78   1 0.51881-0.48692-0.62095-0.64626 0.58761-0.58761
  -1   7   0  -83.47  549.49   1-0.52140 0.48954 0.62181 0.64720-0.58441 0.58441
   1   7   0  299.40  565.00   1-0.49313 0.52498 0.64727 0.62173-0.58128 0.58128
  -1   7   0 3303.31  405.54   1 0.54814-0.57995 0.64813 0.61982-0.52869 0.52869
   1   7   0 3147.36  392.98   1 0.55840-0.52658 0.62036 0.64759-0.55080 0.55080
   1   7   1 1515.14 1506.09   1 0.01034 0.04562 0.71431 0.55470-0.69976 0.83081
  -1  -7  -2   27.57  197.13   1 0.25987-0.33995-0.79370-0.47407 0.55004-0.81224
   1  -7   2   16.35  281.51   1 0.62683-0.54581-0.50024-0.76789 0.59739-0.33536
   1   7   2  157.74  133.22   1 0.51260-0.43363 0.72658 0.54137-0.45755 0.72036
  -1   7  -2  100.68   93.19   1 0.57187-0.65084 0.57878 0.68917-0.58139 0.31858
   1   7   2   74.21  119.47   1 0.69266-0.61358 0.67356 0.59422-0.25794 0.52002
   1   7   2  370.85 1460.19   1 0.06496 0.01512 0.78677 0.48223-0.61383 0.87592
  -1  -7  -3 7134.09 3258.58   1 0.21001-0.31423-0.86046-0.40731 0.46426-0.85755
   1   7   3 8230.58  814.31   1 0.47805-0.37600 0.78367 0.48379-0.39670 0.79032
  -1   7  -3 7616.99  603.84   1 0.57655-0.68012 0.56195 0.70545-0.59316 0.19953
   1   7   3 7923.42  591.84   1 0.68674-0.58402 0.70193 0.56585-0.18889 0.58201
   1   7   3 -782.66 1543.66   1 0.12068-0.01647 0.84909 0.41991-0.51428 0.90743
  -1  -7  -4   82.86  231.77   1 0.15499-0.28339-0.91681-0.35103 0.36807-0.89247
   1   7   4   89.92  101.34   1 0.43611-0.31064 0.83958 0.42787-0.32397 0.84880
  -1   7  -4  120.43  105.03   1 0.57685-0.70434 0.56088 0.70653-0.59389 0.06904
   1   7   4  122.68   95.54   1 0.67607-0.54971 0.72805 0.53973-0.11342 0.63758
   1   7   4  100.89  600.62   1 0.17565-0.04733 0.89807 0.37093-0.40327 0.92746
   1   7   5   84.25   88.81   1 0.38449-0.23566 0.89129 0.37588-0.24042 0.89622
   1   7   5   -8.90   79.50   1 0.65947-0.50946 0.75099 0.51638-0.03319 0.68833
   1   7   5  193.70  643.06   1 0.22836-0.07592 0.93153 0.33747-0.28304 0.93828
   1   7   6 1365.14 1166.57   1 0.32237-0.15014 0.93555 0.33163-0.14445 0.93141
   1   7   6  861.06  598.53   1 0.63696-0.46331 0.76904 0.49833 0.05334 0.73281
   1   7   6  225.09  516.78   1 0.27769-0.10112 0.94803 0.32098-0.15539 0.94168
   1   7   7   68.10   85.17   1 0.24735-0.05171 0.96832 0.29885-0.03480 0.95292
   1   7   7  -16.21   80.36   1 0.60706-0.40976 0.78125 0.48612 0.14531 0.77187
   1   7   8  447.06  508.75   1 0.15360 0.06415 0.98395 0.28243 0.09104 0.95716
   1   7   8  406.55  600.88   1 0.56807-0.34637 0.78671 0.48077 0.24161 0.80553
   1   7   8  454.23  534.64   1 0.59833-0.37753 0.75158 0.51587 0.27779 0.76901
   1   7   9  210.96  102.60   1 0.51763-0.27219 0.78195 0.48553 0.34728 0.83076
   1   7   9  381.63  173.04   1 0.51256-0.26829 0.78735 0.47977 0.34264 0.83539
  -1   7 -10   74.59  242.32   1-0.51641 0.24337 0.62642 0.64259-0.58391-0.72656
   1   7  10   -0.51   51.65   1 0.44912-0.17953 0.76369 0.50375 0.46375 0.84499
   1   7  10  -12.05   49.03   1 0.38751-0.11964 0.81917 0.44795 0.42289 0.88604
   1   9  -7   32.31  310.51   1-0.38663 0.24965 0.73028 0.90130-0.56325-0.35408
  -1   9   7   14.75   28.06   1 0.10581 0.02514 0.98240 0.64580 0.15406 0.76311
  -1   9   7   44.71   72.76   1 0.41263-0.27919 0.81444 0.81471 0.40799 0.50826
   1   9  -6   70.56  342.97   1-0.42143 0.30858 0.70523 0.92634-0.57015-0.21613
  -1   9   6   29.66   28.10   1 0.19833-0.09062 0.97968 0.64851 0.03033 0.75581
  -1   9   6   27.25   68.05   1 0.47725-0.36741 0.79853 0.83063 0.36690 0.41844
   1   9  -5  193.16  480.77   1-0.43312 0.34438 0.69640 0.93518-0.57225-0.08298
  -1   9   5 3504.65  616.07   1 0.26862-0.18340 0.96105 0.66817-0.06527 0.72107
  -1   9   5 3579.48  654.50   1 0.51911-0.43288 0.78507 0.84409 0.33798 0.31647
   1   9  -4   29.73  591.95   1-0.42730 0.36268 0.70082 0.93075-0.57122 0.04703
  -1   9   4  663.29  327.30   1 0.32335-0.26154 0.93498 0.69425-0.14592 0.67056
   1   9  -4  100.11  322.40   1 0.47044-0.53227 0.79492 0.83466-0.38317-0.14166
  -1   9   4   -5.22  267.65   1 0.27062-0.20600 0.94670 0.68488-0.17475 0.69894
  -1   9   4  388.54  434.85   1 0.54324-0.48061 0.77606 0.85310 0.32040 0.20316
   1   9  -3   15.90  682.49   1-0.40550 0.36499 0.71694 0.91464-0.56710 0.17396
  -1   9   3 1756.82  470.37   1 0.36720-0.32879 0.90541 0.72382-0.21317 0.60665
   1   9  -3 1514.40  448.82   1 0.48286-0.52128 0.77626 0.85333-0.40535 0.01172
   1   9  -2 -211.50  607.88   1-0.36722 0.35083 0.74343 0.88815-0.55901 0.29692
  -1   9   2 4561.33 1148.60   1 0.40222-0.38721 0.87545 0.75413-0.26804 0.53045
   1   9  -2 4949.99 1244.25   1 0.48372-0.49872 0.77492 0.85466-0.40688 0.14447
  -1   9   2  -38.96  279.33   1 0.17732-0.16094 0.89935 0.73223-0.39968 0.66178
   1   9  -2  -33.23  660.91   1 0.01922-0.03560 0.72683 0.90475-0.68656 0.42447
  -1   9   2 4400.63 1106.95   1 0.53721-0.52180 0.77840 0.85076 0.32486-0.06308
   1   9  -1  -85.69  504.22   1-0.31051 0.31824 0.77875 0.85283-0.54513 0.41408
  -1   9   1   16.38   42.09   1 0.42922-0.43763 0.84746 0.78212-0.31242 0.44363
   1   9  -1   35.74   98.39   1 0.47656-0.46816 0.78591 0.84367-0.39404 0.26283
   1   9  -1  329.94  710.19   1 0.05133-0.04359 0.76972 0.86186-0.63633 0.50528
  -1   9   1  -18.20  829.95   1 0.13290-0.14064 0.86112 0.77046-0.49074 0.62179
  -1   9   0 3016.52  419.78   1 0.44903-0.48084 0.82387 0.80571-0.34591 0.34591
   1   9   0 3003.50  407.00   1 0.46253-0.43071 0.80607 0.82351-0.36926 0.36926
  -1   9   0  -46.47  896.16   1 0.09142-0.12328 0.81788 0.81370-0.56808 0.56808
   1   9   0 -180.65 1023.63   1 0.08832-0.05647 0.81438 0.81720-0.57359 0.57359
  -1   9  -1  -35.64  481.10   1-0.33112 0.27515 0.76644 0.86514-0.55043 0.41938
   1   9   1 3197.47  833.55   1 0.44173-0.38650 0.83289 0.79669-0.33347 0.46468
  -1   9  -1 3310.64  843.24   1 0.46183-0.51706 0.80703 0.82256-0.36804 0.23683
   1   9   1   21.53  792.56   1 0.12923-0.07326 0.85757 0.77401-0.49788 0.62893
  -1   9  -1   30.74  573.83   1 0.05399-0.10996 0.77310 0.85848-0.63199 0.50094
  -1   9  -2  -69.90  665.54   1-0.38816 0.30807 0.72922 0.90236-0.56357 0.30148
   1   9   2  782.10  885.12   1 0.41376-0.33512 0.86404 0.76554-0.28683 0.54925
  -1   9  -2  919.38  171.30   1 0.46718-0.54582 0.79959 0.83000-0.37741 0.11500
   1   9   2   36.96  310.85   1 0.17299-0.09290 0.89601 0.73557-0.40896 0.67106
  -1   9  -2  -81.69  853.73   1 0.02161-0.10170 0.73016 0.90142-0.68294 0.42085
   1   9   2  430.91  666.83   1 0.57567-0.49662 0.76227 0.86731 0.29593-0.03423
  -1   9  -3   88.54  710.48   1-0.42619 0.32198 0.70166 0.92991-0.57102 0.17787
  -1   9  -3 1494.72  394.24   1 0.46329-0.56534 0.80502 0.82456-0.37059-0.02302
   1   9   3 2063.85  547.36   1 0.37759-0.27557 0.89710 0.73212-0.22949 0.62297
   1   9   3  -68.52  321.21   1 0.21853-0.11432 0.92641 0.70517-0.30663 0.69977
  -1   9  -3  349.74  990.29   1-0.00478-0.09942 0.69230 0.93928-0.72160 0.32846
   1   9   3 1777.88  490.50   1 0.58341-0.48073 0.75873 0.87085 0.28982 0.10272
  -1   9  -4  142.86  581.57   1-0.44750 0.31917 0.68520 0.94638-0.57470 0.05050
   1   9   4 1798.92  235.23   1 0.33225-0.20683 0.92965 0.69957-0.15936 0.68400
   1   9   4  -14.73  283.77   1 0.26485-0.13652 0.94534 0.68624-0.19027 0.71446
   1   9   4 1617.01  248.50   1 0.57278-0.44648 0.76357 0.86602 0.29821 0.22519
  -1   9  -5   49.78  431.90   1-0.45273 0.30029 0.68104 0.95054-0.57554-0.07969
   1   9   5  332.15   93.89   1 0.27534-0.12652 0.95843 0.67079-0.07500 0.73080
   1   9   5  348.56  132.12   1 0.54624-0.39640 0.77487 0.85429 0.31816 0.33629
  -1   9  -6   76.00  371.37   1-0.44042 0.26386 0.69075 0.94083-0.57352-0.21276
   1   9   6    6.79   39.22   1 0.20151-0.03024 0.97916 0.64904 0.02597 0.76018
   1   9   6    3.94   57.24   1 0.50194-0.32849 0.79091 0.83825 0.35008 0.43527
  -1   9  -7   23.28  301.15   1-0.40478 0.20410 0.71745 0.91413-0.56696-0.35036
   1   9   7   65.17   60.76   1 0.43446-0.23740 0.80969 0.81947 0.39457 0.52168
  -2   0  13   -3.69   75.25   1 0.48032-0.23470 0.35853-0.35853 0.80046 0.90353
  -2   0  12 6298.45  753.39   1 0.54723-0.32540 0.41835-0.41835 0.72492 0.84799
  -2   0  12 6116.88  696.20   1 0.17663 0.04496 0.60573-0.60573 0.77582 0.79440
  -2   0  11   26.95   69.27   1 0.59711-0.39979 0.46626-0.46626 0.65272 0.78915
  -2   0  11   -8.12   79.89   1 0.26353-0.06569 0.66683-0.66683 0.69706 0.74231
  -2   0  10  840.86  351.47   1 0.64147-0.46402 0.50317-0.50317 0.57906 0.72903
  -2   0  10 1010.20  709.59   1 0.63789-0.46431 0.50386-0.50386 0.58242 0.72838
  -2   0  10 1114.15  655.24   1 0.33298-0.15883 0.70900-0.70900 0.62164 0.68709
  -2   0   9   75.58  206.76   1 0.67381-0.52047 0.53383-0.53383 0.51087 0.66642
  -2   0   9    8.02  104.73   1 0.67444-0.52361 0.53106-0.53106 0.51292 0.66618
  -2   0   9   55.01   88.89   1 0.67071-0.52118 0.53460-0.53460 0.51414 0.66525
  -2   0   9   30.21   53.84   1 0.39080-0.24042 0.73910-0.73910 0.54864 0.62922
  -2   0   8 1372.54  971.43   1 0.70062-0.57362 0.55627-0.55627 0.44684 0.60125
  -2   0   8 1203.78  199.83   1 0.69694-0.57112 0.55990-0.55990 0.44807 0.60027
  -2   0   8 1272.93  162.07   1 0.43995-0.31335 0.76027-0.76027 0.47795 0.56904
   2   0  -8 1578.18  643.35   1-0.90381 0.77834-0.02934 0.02934-0.42694-0.62717
  -2   0   7   48.72   74.79   1 0.72137-0.61821 0.57686-0.57686 0.38319 0.53389
  -2   0   7   12.24   39.31   1 0.71776-0.61563 0.58054-0.58054 0.38442 0.53288
   2   0  -7   29.46   66.08   1-0.93034 0.82851-0.04389 0.04389-0.36409-0.55826
  -2   0   660277.26 2390.16   1 0.73716-0.65747 0.59402-0.59402 0.32205 0.46352
  -2   0   5   78.55  110.49   1 0.90893-0.85355 0.33090-0.33090 0.25370 0.40246
  -2   0   5   30.30   58.92   1 0.74902-0.69324 0.60685-0.60685 0.26587 0.38877
  -2   0   4 9457.20 1331.65   1 0.92547-0.89392 0.31677-0.31677 0.20778 0.31714
  -2   0   4 9889.52 1000.78   1 0.75716-0.72528 0.61621-0.61621 0.21673 0.30697
  -2   0   3   26.39  130.28   1 0.93466-0.92694 0.30745-0.30745 0.17858 0.21511
  -2   0   3   17.49   60.96   1 0.76182-0.75384 0.62198-0.62198 0.18100 0.21178
  -2   0   2499283.8 3192.33   1 0.93154-0.94764 0.31077-0.31077 0.18889 0.07357
  -2   0   2491338.813980.34   1 0.76219-0.77812 0.62245-0.62245 0.17778 0.08407
  -2   0   1    3.14   10.89   1 0.74269-0.78253 0.59991-0.59991 0.29748-0.16655
  -2   0   0    0.40    5.70   1-0.03179-0.03179-0.07667 0.07667 0.99654-0.99654
   2   0   0   -0.19    4.28   1 0.03184 0.03183-0.98851 0.98851 0.14790-0.14790
   2   0   1   48.11   45.08   1 0.87265-0.78507 0.02652-0.02652-0.48763 0.61885
   2   0   2665856.6 3884.68   1 0.95735-0.84598 0.14215-0.14215-0.25157 0.51393
   2   0   3   25.35   86.25   1 0.97294-0.83778 0.20094-0.20094-0.11416 0.50770
   2   0   4148931.7 4964.30   1 0.97006-0.81112 0.24280-0.24280-0.00749 0.53211
   2   0   4143951.4 4519.89   1 0.77020-0.61087 0.63567-0.63567 0.05187 0.47195
   2   0   5  543.61  724.36   1 0.95694-0.77423 0.27707-0.27707 0.08670 0.56905
   2   0   5   16.56  114.45   1 0.76601-0.58275 0.62771-0.62771 0.13853 0.51611
   2   0   612092.61 1133.16   1 0.93567-0.72893 0.30634-0.30634 0.17516 0.61223
   2   0   612265.41  965.36   1 0.75660-0.54943 0.61554-0.61554 0.22057 0.56499
   2   0   7    0.30  164.69   1 0.90614-0.67556 0.33303-0.33303 0.26081 0.65781
   2   0   7   18.24  103.85   1 0.74209-0.51102 0.59927-0.59927 0.30028 0.61622
   2   0   7   -4.83   65.12   1 0.73876-0.50914 0.60227-0.60227 0.30245 0.61484
  -2   0  -7    3.35   78.52   1-0.94040 0.70676 0.22910-0.22910-0.25140-0.66935
  -2   0  -7    1.22   48.08   1-0.96645 0.73626-0.06778 0.06778-0.24779-0.67330
   2   0   8 9218.72  844.80   1 0.72243-0.46807 0.57792-0.57792 0.37958 0.66851
   2   0   8 9230.70  469.44   1 0.71873-0.46541 0.58152-0.58152 0.38110 0.66724
   2   0   8 8667.39  406.38   1 0.46269-0.20884 0.76843-0.76843 0.44209 0.60490
  -2   0  -8 9392.93  616.71   1-0.94211 0.68923-0.05123 0.05123-0.33138-0.72274
   2   0   9  -13.36  177.98   1 0.69654-0.41834 0.55229-0.55229 0.45803 0.72108
   2   0   9   53.87   79.34   1 0.69275-0.41573 0.55581-0.55581 0.45951 0.71987
   2   0   9   57.15   81.13   1 0.40749-0.12987 0.74679-0.74679 0.52560 0.65226
  -2   0  -9   48.86   76.48   1-0.91018 0.63365-0.03264 0.03264-0.41294-0.77294
   2   0  1018351.89 1444.02   1 0.66302-0.35828 0.52352-0.52352 0.53508 0.77301
   2   0  1020555.55  992.75   1 0.65971-0.35849 0.52430-0.52430 0.53841 0.77238
   2   0  1019629.47  856.30   1 0.34261-0.04121 0.71436-0.71436 0.61017 0.69857
   2   0  11    1.49   69.06   1 0.61808-0.29313 0.48551-0.48551 0.61826 0.82362
   2   0  11    8.51   44.82   1 0.26376 0.06124 0.66699-0.66699 0.69682 0.74255
   2   0  12 7550.37  869.66   1 0.56494-0.21625 0.43701-0.43701 0.69989 0.87307
   2   0  13   -2.13   71.61   1 0.49615-0.12321 0.37259-0.37259 0.78422 0.91977
  -2   2  13   65.06   85.23   1 0.53005-0.28442 0.40289-0.04011 0.74613 0.95785
  -2   2  13   60.40   72.51   1 0.21861 0.02675 0.63630-0.27437 0.73982 0.96125
  -2   2  12    5.78   45.79   1 0.59736-0.37630 0.46648-0.10413 0.65233 0.92062
  -2   2  12   10.70   43.09   1 0.32113-0.09953 0.70239-0.34046 0.63524 0.93498
  -2  -2  11 4172.26  796.19   1 0.47667-0.27863 0.35529-0.71807 0.80408 0.63776
  -2   2  11 3847.91  586.39   1 0.64823-0.45091 0.51352-0.15117 0.56221 0.87967
  -2   2  11 3898.91  568.45   1 0.39920-0.20126 0.74303-0.38090 0.53717 0.90244
  -2  -2  10  137.41  195.73   1 0.52329-0.34581 0.39561-0.75772 0.75475 0.55341
  -2  -2  10  319.54  215.46   1 0.52068-0.34643 0.39450-0.75727 0.75713 0.55363
  -2   2  10  229.53  165.64   1 0.68740-0.51418 0.55062-0.18786 0.47358 0.83685
  -2   2  10  279.38  220.44   1 0.46285-0.28869 0.76848-0.40635 0.44182 0.86691
  -2  -2   9 3304.10  591.30   1 0.55708-0.40372 0.42606-0.78817 0.71282 0.46452
  -2   2   9 3075.31  564.66   1 0.72065-0.56982 0.57613-0.21380 0.38564 0.79346
  -2  -2   9 3696.57  332.00   1 0.55314-0.40329 0.42635-0.78870 0.71572 0.46399
  -2   2   9 3424.39  335.20   1 0.71743-0.56790 0.58021-0.21745 0.38554 0.79384
  -2   2   9 3603.35  327.66   1 0.51726-0.36719 0.78188-0.41974 0.34799 0.83005
  -2  -2   8  829.46  295.43   1 0.58254-0.45329 0.44921-0.81132 0.67737 0.36915
  -2   2   8  816.61  780.24   1 0.74298-0.61548 0.60022-0.23816 0.29613 0.75129
  -2  -2   8  928.37  470.11   1 0.57886-0.45275 0.44962-0.81197 0.68026 0.36837
  -2   2   8 1015.44  586.91   1 0.73999-0.61416 0.60358-0.24082 0.29681 0.75153
  -2   2   8  832.28  152.34   1 0.56270-0.43637 0.78672-0.42458 0.25385 0.79329
  -2  -2   7  515.08  240.66   1 0.60015-0.49500 0.46534-0.82745 0.65059 0.26512
  -2   2   7  532.65  301.78   1 0.88920-0.78616 0.34471 0.01786 0.30085 0.61778
  -2   2   7  620.38  581.90   1 0.75871-0.65512 0.61809-0.25603 0.20569 0.71081
  -2  -2   7  551.90  310.31   1 0.59666-0.49429 0.46584-0.82819 0.65344 0.26412
  -2   2   7  530.48  237.61   1 0.75631-0.65400 0.62082-0.25828 0.20631 0.71103
  -2   2   7  372.98  103.31   1 0.60174-0.49979 0.78252-0.42041 0.15990 0.75727
   2  -2  -7  429.14  253.71   1-0.90393 0.80210-0.02940-0.33312-0.42669-0.49566
  -2  -2   6 6097.41  578.14   1 0.60964-0.52864 0.47357-0.83562 0.63565 0.14921
  -2   2   6 6694.54  872.19   1 0.91456-0.83535 0.32640 0.03617 0.23885 0.54854
  -2   2   6 6446.60  604.80   1 0.76798-0.68830 0.63062-0.26849 0.11184 0.67390
  -2  -2   5 5051.10  487.86   1 0.60811-0.55121 0.47216-0.83421 0.63817 0.01588
  -2   2   5 4398.50  819.66   1 0.93383-0.87844 0.30835 0.05421 0.18138 0.47477
   2  -2  -5 5171.25  657.21   1 0.01481-0.07237-0.99304 0.63073 0.11698-0.77264
  -2   2   5 4712.76  695.29   1 0.77013-0.71435 0.63777-0.27564 0.01158 0.64320
  -2  -2   422644.85 1891.41   1 0.58988-0.55706 0.45592-0.81803 0.66646-0.14319
  -2   2   422321.65 2037.91   1 0.94752-0.91620 0.29202 0.07063 0.13015 0.39445
   2  -2  -422253.95 1895.94   1 0.09841-0.13130-0.95851 0.59627 0.26760-0.79200
  -2  -2   357348.98 2001.42   1 0.54215-0.53344 0.41257-0.77468 0.73202-0.33956
  -2   2   356860.82 2285.01   1 0.95642-0.94889 0.27800 0.08465 0.08937 0.30408
   2  -2  -359742.74 2255.41   1 0.19578-0.20451-0.87666 0.51443 0.43952-0.83281
  -2   2   2176478.2 5491.71   1 0.96035-0.97659 0.27044 0.09221 0.06792 0.19437
   2  -2  -110653.12  948.12   1-0.56318 0.60275-0.50494 0.14276 0.65410-0.78504
  -2  -2   1 9899.68  909.34   1 0.20429-0.24389 0.12168-0.48370 0.97131-0.84056
  -2   2   110001.97  951.81   1 0.95575-0.99578 0.27918 0.08346 0.09277 0.03838
   2   2  -110250.76  901.71   1 0.65224-0.61257-0.13427 0.49667-0.74603 0.61489
   2  -2   0  100.56   52.97   1-0.21033 0.27393-0.22363-0.13861 0.95170-0.95170
  -2  -2   0  153.40  107.34   1-0.13631 0.07271-0.16277-0.19947 0.97720-0.97720
  -2   2   0  112.72   39.98   1 0.89096-0.95473 0.34358 0.01898 0.29690-0.29690
   2   2   0  145.77  158.32   1 0.87854-0.81474 0.03242 0.33027-0.47658 0.47657
  -2  -2  -127171.14 2115.66   1-0.43232 0.34500-0.40283 0.04071 0.80673-0.93771
   2  -2   128116.35 2158.53   1 0.28753-0.19990 0.19318-0.55520 0.93808-0.80732
   2   2   128399.21 2279.97   1 0.93883-0.85124 0.10726 0.25539-0.32726 0.45844
  -2  -2  -127541.85 2233.94   1 0.56878-0.65713-0.56906 0.20673 0.59388-0.72490
   2  -2   2 3343.25  433.32   1 0.53604-0.42420 0.40706-0.76917 0.73956-0.47792
   2   2   2 4099.34  602.27   1 0.96300-0.85163 0.15638 0.20627-0.21950 0.48186
  -2  -2  -2 3331.72  466.66   1 0.31487-0.42785-0.78155 0.41964 0.53858-0.80055
   2  -2   3228235.1 6771.27   1 0.62021-0.48424 0.48335-0.84540 0.61781-0.22538
   2   2   3226399.6 7234.26   1 0.97241-0.83725 0.19562 0.16703-0.12715 0.52069
  -2  -2  -3259586.4 7998.43   1 0.16712-0.30321-0.90579 0.54354 0.38943-0.78273
   2  -2   415965.62 1381.87   1 0.64833-0.48824 0.50962-0.87167 0.56564-0.04240
   2   2   416208.12 1620.46   1 0.97237-0.81343 0.22975 0.13290-0.04167 0.56628
  -2  -2  -415614.85 1418.53   1 0.07934-0.23957-0.96915 0.60691 0.23343-0.75783
   2  -2   5 9585.41 1017.72   1 0.65404-0.46985 0.51501-0.87706 0.55406 0.09998
   2   2   510367.97 1288.47   1 0.96458-0.78187 0.26065 0.10200 0.04071 0.61505
  -2  -2  -511111.36 1739.99   1 0.00287-0.18780-0.99547 0.63316 0.09526-0.75092
   2  -2   616549.70 1169.87   1 0.64789-0.43958 0.50920-0.87125 0.56652 0.21833
   2   2   617451.37 1346.95   1 0.94952-0.74303 0.28915 0.07350 0.12169 0.66522
   2   2   616302.61 1185.91   1 0.77003-0.56290 0.63796-0.27583 0.00661 0.77913
   2  -2   7 1870.61  379.60   1 0.63348-0.40107 0.49570-0.85775 0.59411 0.32155
   2   2   7 1991.60 1919.73   1 0.92715-0.69657 0.31516 0.04740 0.20270 0.71593
   2   2   7 1903.03  420.71   1 0.76768-0.53665 0.63012-0.26799 0.11659 0.80011
   2  -2   7 1758.61  193.19   1 0.62989-0.39990 0.49643-0.85878 0.59731 0.32025
   2   2   7 2025.36  227.22   1 0.76525-0.53569 0.63293-0.27040 0.11740 0.79994
   2   2   7 1838.49  206.25   1 0.62366-0.39457 0.77570-0.41359 0.09666 0.82052
  -2   2  -7 1930.88  369.35   1-0.94572 0.71209 0.22805 0.13430-0.23160-0.68915
  -2  -2  -7 1794.98  751.26   1-0.95166 0.72243-0.05775-0.30478-0.30169-0.62066
  -2   2  -7 1901.90  283.75   1-0.93670 0.70746-0.04777 0.41030-0.34688-0.57546
   2  -2   8  791.38  286.62   1 0.61192-0.35540 0.47567-0.83773 0.63188 0.41460
   2   2   8  602.03  346.82   1 0.89669-0.64229 0.33978 0.02279 0.28373 0.76613
   2   2   8  668.27  571.91   1 0.75663-0.50165 0.61558-0.25352 0.22035 0.82708
   2  -2   8  819.60  327.21   1 0.60810-0.35436 0.47632-0.83868 0.63507 0.41356
   2   2   8  743.59  484.86   1 0.75414-0.50089 0.61821-0.25568 0.22151 0.82688
   2   2   8  657.68  148.92   1 0.58392-0.33043 0.78583-0.42368 0.20376 0.84339
  -2  -2  -8  615.66  346.32   1-0.92206 0.66918-0.03910-0.32342-0.38508-0.66904
  -2   2  -8  656.62  421.33   1-0.91033 0.65745-0.03272 0.39525-0.41259-0.64152
   2  -2   9  879.20  436.60   1 0.58271-0.30211 0.44937-0.81148 0.67712 0.50022
   2   2   9  566.88  617.89   1 0.73750-0.45861 0.59437-0.23231 0.32063 0.85772
   2  -2   9  911.30  570.82   1 0.57897-0.30150 0.44972-0.81207 0.68009 0.49962
   2   2   9  909.03  507.35   1 0.73439-0.45737 0.59764-0.23488 0.32169 0.85769
   2   2   9 1185.28  742.13   1 0.53664-0.25941 0.78491-0.42277 0.30973 0.86831
   2  -2  10   41.87  229.23   1 0.54561-0.24090 0.41569-0.77780 0.72766 0.58050
   2   2  10   19.87  211.09   1 0.70990-0.40787 0.56539-0.20306 0.41995 0.89017
   2  -2  10  100.99   74.14   1 0.54315-0.24159 0.41467-0.77745 0.73008 0.58068
   2   2  10  101.32   91.46   1 0.70658-0.40586 0.56938-0.20662 0.42016 0.89026
   2   2  10   78.83   69.84   1 0.48014-0.17917 0.77284-0.41070 0.41494 0.89399
   2  -2  11  259.34  248.48   1 0.49535-0.16999 0.37189-0.73466 0.78505 0.65678
   2   2  11   31.26   82.98   1 0.66876-0.34381 0.53287-0.17052 0.51845 0.92342
   2   2  11   96.97   74.19   1 0.41067-0.08549 0.74819-0.38607 0.52111 0.91850
   2   2  12  479.45  636.09   1 0.61828-0.26959 0.48569-0.12334 0.61791 0.95504
   2   2  12  360.28  534.93   1 0.32482 0.02412 0.70435-0.34222 0.63117 0.93931
   2   2  13 1423.57  357.90   1 0.54991-0.17697 0.42076-0.05799 0.72149 0.98250
   2   2  13 1204.93  246.53   1 0.20555 0.16698 0.62700-0.26507 0.75141 0.94966
  -2   4  13   23.12   35.96   1 0.25756-0.01220 0.66291 0.06093 0.70300 0.99807
  -2   4  12    9.81   27.97   1 0.57864-0.35758 0.44942 0.27527 0.68057 0.89238
  -2   4  12   47.95   75.13   1 0.36616-0.14445 0.72690-0.00265 0.58097 0.98951
  -2   4  11  368.30  255.78   1 0.64274-0.44542 0.50838 0.21632 0.57308 0.86879
  -2   4  11  366.23  138.35   1 0.44435-0.24642 0.76193-0.03768 0.47118 0.96843
  -2   4  10 2013.52  337.61   1 0.68834-0.51512 0.55153 0.17398 0.47116 0.83927
  -2   4  10 2496.01  417.62   1 0.50680-0.33300 0.77974-0.05545 0.36764 0.94130
  -2   4  10 2275.85  382.91   1 0.48495-0.31249 0.79625-0.07218 0.36173 0.94719
  -2   4   9 2039.49 1720.05   1 0.72437-0.57297 0.58079 0.14333 0.37142 0.80694
  -2   4   9 3766.31  468.84   1 0.72152-0.57200 0.58435 0.14116 0.37138 0.80801
  -2   4   9 4047.99  508.52   1 0.55694-0.40688 0.78657-0.06228 0.26668 0.91136
  -2   4   9 3935.72  520.41   1 0.59302-0.44401 0.75418-0.02991 0.28211 0.89554
  -2  -4   8 9202.99 1042.73   1 0.34599-0.21651 0.24234-0.96617 0.90639 0.14007
  -2   4   8 8340.67  942.77   1 0.74784-0.62034 0.60553 0.11858 0.27212 0.77531
  -2   4   810270.81  774.38   1 0.74553-0.61951 0.60837 0.11669 0.27213 0.77625
  -2   4   8 9538.38  669.84   1 0.15938-0.03694 0.98372-0.26007 0.08329 0.96490
  -2   4   8 9685.76  752.34   1 0.59835-0.47275 0.78321-0.05899 0.16898 0.87922
  -2  -4   7  117.51  162.00   1 0.34989-0.24455 0.24573-0.96956 0.90398 0.01167
  -2   4   7   34.25   91.17   1 0.76289-0.65930 0.62338 0.10074 0.17140 0.74509
  -2   4   7  105.97  113.45   1 0.76061-0.65830 0.62625 0.09881 0.17110 0.74623
  -2   4   7   94.21   65.87   1 0.25108-0.15085 0.96715-0.24305-0.04011 0.95823
  -2   4   7  180.71  113.35   1 0.63187-0.52992 0.77187-0.04764 0.07047 0.84671
  -2  -4   6 2577.56  465.52   1 0.33699-0.25579 0.23452-0.95835 0.91182-0.12697
   2  -4  -6 2692.36 1568.74   1 0.04440-0.12622-0.98435 0.25973 0.17062-0.95742
  -2   4   6 2310.85  478.68   1 0.76989-0.69021 0.63456 0.08968 0.06771 0.71802
  -2   4   6 1989.44  770.71   1 0.76754-0.68894 0.63750 0.08756 0.06678 0.71950
  -2   4   6 2362.96  213.25   1 0.33130-0.25447 0.93024-0.20613-0.15792 0.94488
  -2   4   6 2217.38  251.87   1 0.65828-0.57997 0.75226-0.02803-0.02800 0.81416
  -2  -4   5 1026.62  270.14   1 0.30307-0.24600 0.20513-0.92896 0.93062-0.27658
  -2   4   5  996.57  344.51   1 0.89795-0.84257 0.33892 0.38623 0.28077 0.37539
   2  -4  -5  988.77  688.76   1 0.11874-0.17577-0.94530 0.22082 0.30387-0.95937
  -2   4   5  998.73  342.38   1 0.40269-0.34927 0.87500-0.15074-0.26880 0.92484
  -2   4   5 1194.83  604.12   1 0.67823-0.62365 0.72388 0.00056-0.12650 0.78170
  -2   4   5 6519.22  881.40   1 0.21649-0.15960 0.92528-0.20013-0.31145 0.96669
  -2  -4   4  871.14  227.54   1 0.23944-0.20702 0.15179-0.87583 0.95897-0.43594
  -2   4   4  978.90  976.79   1 0.90926-0.87770 0.33064 0.39450 0.25286 0.27206
   2  -4  -4 1029.71  722.54   1 0.19448-0.22734-0.87808 0.15363 0.43726-0.96164
  -2  -4   3 2759.89  320.13   1 0.14168-0.13326 0.06834-0.79238 0.98755-0.59528
  -2   4   3 2778.86  433.20   1 0.91294-0.90522 0.32772 0.39742 0.24320 0.15049
   2  -4  -3 2996.28  358.15   1 0.33470-0.34470-0.76897 0.04516 0.54469-0.93765
  -2  -4   2 3038.34  456.88   1 0.00158-0.01729-0.04878-0.67533 0.99880-0.73730
  -2   4   2 3228.37  517.72   1 0.90437-0.92048 0.33434 0.39080 0.26522-0.00276
   2  -4  -2 3543.58  665.21   1 0.52797-0.51336-0.61188-0.11223 0.58897-0.85082
  -2  -4   1 6654.71  711.57   1-0.17073 0.13090-0.19113-0.53336 0.96659-0.83569
   2  -4   0 8886.52  878.44   1-0.43239 0.49600-0.40289-0.32135 0.80666-0.80666
  -2  -4   0 9037.37  912.27   1-0.34673 0.28312-0.33446-0.38978 0.87630-0.87630
   2   4   0 7893.30  781.72   1 0.95440-0.89060 0.28150 0.44381 0.09943-0.09943
  -2  -4  -122842.25 1881.69   1-0.49625 0.40855-0.45311-0.27124 0.74054-0.87149
   2  -4   123097.98 1857.76   1-0.22503 0.31239-0.23566-0.48884 0.94542-0.81451
   2   4   122020.74 1883.40   1 0.96578-0.87820 0.25741 0.46789 0.03184 0.09930
  -2  -4  -123907.08 2170.33   1 0.57898-0.66733-0.55769-0.16696 0.59482-0.72583
   2  -4   216624.99 1384.63   1-0.01065 0.12212-0.05901-0.66510 0.99820-0.73669
   2   4   218674.87 1723.92   1 0.96552-0.85415 0.25814 0.46716 0.03383 0.22846
  -2  -4  -217390.11 1616.80   1 0.43795-0.55088-0.69342-0.03069 0.57219-0.83404
   2  -4   314726.90  911.28   1 0.15738-0.02174 0.08168-0.80572 0.98415-0.59188
   2   4   316996.22 1124.82   1 0.96117-0.82602 0.26868 0.45662 0.06301 0.33044
  -2  -4  -314676.93 1184.73   1 0.24610-0.38215-0.81379 0.08935 0.52651-0.91980
  -2  -4  -314189.50  993.49   1 0.25987-0.39744-0.81351 0.08969 0.52030-0.91325
   2  -4   432957.62 1136.26   1 0.26633-0.10668 0.17490-0.89895 0.94787-0.42485
   2   4   432911.38 1729.87   1 0.95291-0.79398 0.28395 0.44136 0.10651 0.41810
  -2  -4  -437169.88 1758.46   1 0.17414-0.33437-0.89906 0.17457 0.40176-0.92615
   2  -4   5  117.99  128.37   1 0.33203-0.14771 0.23022-0.95405 0.91473-0.26069
   2   4   5   94.52  298.04   1 0.94017-0.75726 0.30117 0.42397 0.15935 0.49681
  -2  -4  -5  171.32  158.36   1 0.10208-0.28645-0.95627 0.23178 0.27416-0.92966
   2   4   5   52.47   56.19   1 0.75410-0.57187 0.63699 0.08801-0.15988 0.81560
   2   4   5   58.60   62.62   1 0.42490-0.24421 0.85226-0.12799-0.30522 0.96126
   2   4   5   37.09   54.18   1 0.68859-0.50679 0.69516 0.02929-0.20638 0.86157
   2   4   5  972.29  434.94   1 0.21076-0.02647 0.92199-0.19684-0.32485 0.98009
   2  -4   611458.87  861.49   1 0.36381-0.15535 0.25786-0.98169 0.89506-0.11021
   2   4   611810.81 1255.62   1 0.92202-0.71528 0.31996 0.40518 0.21799 0.56940
  -2  -4  -612437.43 1015.79   1 0.03148-0.24066-0.98862 0.26400 0.14725-0.93404
   2   4   610989.36  483.88   1 0.76671-0.56076 0.64093 0.08407-0.03683 0.82369
   2   4   611900.41  455.93   1 0.34786-0.14382 0.91950-0.19539-0.18318 0.97014
   2   4   612122.11  572.94   1 0.67328-0.46784 0.73292-0.00847-0.09754 0.88377
   2  -4   7   52.92  147.02   1 0.37303-0.14042 0.26590-0.98972 0.88890 0.02676
   2   4   7   23.25  284.68   1 0.89766-0.66709 0.33912 0.38603 0.28145 0.63717
   2   4   7   35.13   82.33   1 0.76955-0.53851 0.63368 0.09057 0.07897 0.83773
   2   4   7   42.89   63.19   1 0.76718-0.53762 0.63656 0.08850 0.07882 0.83852
   2   4   7   47.90   49.59   1 0.25945-0.03201 0.96437-0.24027-0.05208 0.97020
   2   4   7   61.84  108.19   1 0.64884-0.41976 0.76085-0.03663 0.01028 0.90690
   2   4   8    2.42  206.68   1 0.76063-0.50565 0.62046 0.10365 0.19095 0.85648
   2   4   8  108.02   58.83   1 0.75826-0.50501 0.62324 0.10183 0.19131 0.85708
   2   4   8  100.42  119.79   1 0.61650-0.36377 0.77842-0.05420 0.11829 0.92991
   2   4   9   48.57   62.98   1 0.73906-0.46204 0.60259 0.12292 0.30109 0.87829
   2   4   9   32.81  101.34   1 0.57498-0.29776 0.78650-0.06221 0.22543 0.95261
   2   4   9   64.35  126.42   1 0.63703-0.36081 0.73089-0.00662 0.24501 0.93263
   2   4  1013419.19 1697.28   1 0.70963-0.40892 0.57241 0.15311 0.41080 0.89963
   2   4  1015166.08  667.58   1 0.52357-0.22261 0.78301-0.05873 0.33580 0.97314
   2   4  11 1198.80  634.72   1 0.66704-0.34208 0.53123 0.19346 0.52234 0.91953
   2   4  11 1442.24  802.96   1 0.45816-0.13298 0.76689-0.04263 0.44941 0.99020
   2   4  12 2443.98  449.23   1 0.60534-0.25664 0.47379 0.25091 0.63959 0.93336
   2   4  12 2632.53  482.25   1 0.37406-0.02510 0.73092-0.00666 0.57082 0.99966
  -2   6  11   53.12   63.91   1 0.40947-0.21154 0.74767 0.33871 0.52281 0.91680
  -2   6  11   37.66   62.07   1 0.28530-0.09008 0.83137 0.25461 0.47692 0.96286
  -2   6  10  658.30  470.51   1 0.48260-0.30879 0.77356 0.31286 0.41073 0.89820
  -2   6  10  594.98  349.43   1 0.44484-0.27238 0.80721 0.27889 0.38802 0.92090
  -2   6   9 2404.88  309.22   1 0.07877 0.06756 0.97926 0.10516 0.18674 0.99218
  -2   6   9 2641.85  384.14   1 0.53797-0.38791 0.78507 0.30135 0.30700 0.87104
  -2   6   9 2697.97  437.10   1 0.54876-0.39991 0.77386 0.31224 0.31628 0.86175
  -2   6   8 3412.89  504.84   1 0.18015-0.05772 0.98211 0.10336 0.05521 0.99299
  -2   6   8 3167.66  492.62   1 0.58175-0.45543 0.78603 0.30039 0.20908 0.83807
  -2   6   8 3290.90  560.24   1 0.62594-0.50056 0.73715 0.34924 0.25465 0.79215
  -2   6   7 4214.43  503.17   1 0.26523-0.16500 0.96231 0.12384-0.06039 0.97851
  -2   6   7 4079.48  513.09   1 0.61687-0.51492 0.77829 0.30803 0.11719 0.79999
   2  -6  -6   98.25  164.38   1 0.05919-0.14100-0.97857-0.10835 0.19729-0.98408
  -2   6   6  234.99  126.35   1 0.33636-0.25954 0.92708 0.15907-0.16560 0.95256
  -2   6   6  121.90   90.89   1 0.64432-0.56601 0.76427 0.32205 0.02726 0.75889
  -2   6   6  237.59  515.04   1 0.26642-0.18541 0.94573 0.14198-0.18607 0.97236
   2  -6  -5   84.63  236.29   1 0.12593-0.18296-0.94016-0.14656 0.31666-0.97215
  -2   6   5  148.89  110.59   1 0.39728-0.34386 0.88010 0.20629-0.26006 0.91610
   2   6  -5   89.59   97.24   1 0.61389-0.66985 0.34576 0.74059-0.70967 0.05362
  -2   6   5  168.63  133.63   1 0.66562-0.61105 0.74400 0.34267-0.05838 0.71358
  -2   6   5   68.32  448.72   1 0.21340-0.15651 0.92353 0.16419-0.31870 0.97394
   2  -6  -4  690.86  644.12   1 0.18978-0.22264-0.88314-0.20352 0.42905-0.95344
  -2   6   4  894.74  595.09   1 0.44844-0.41843 0.82461 0.26177-0.34490 0.86973
   2   6  -4  793.81  201.07   1 0.61390-0.64594 0.34565 0.74069-0.70972 0.18487
  -2   6   4  910.81  174.95   1 0.68051-0.64958 0.71898 0.36769-0.14131 0.66547
  -2   6   4 -161.84  384.04   1 0.15498-0.12221 0.88121 0.20650-0.44660 0.97079
   2  -6  -3   44.05  152.08   1 0.24938-0.25811-0.80913-0.27753 0.53213-0.92542
  -2   6   3   32.88  109.10   1 0.49075-0.48415 0.76360 0.32279-0.41967 0.81329
   2   6  -3   43.59   73.50   1 0.61220-0.62032 0.36491 0.72143-0.70150 0.30786
  -2   6   3   33.96   85.40   1 0.68990-0.68261 0.68955 0.39712-0.22035 0.61346
  -2   6   3  361.11  658.37   1 0.09236-0.08370 0.81893 0.26878-0.56642 0.95957
   2  -6  -2  566.22  550.36   1 0.42214-0.40753-0.70613-0.38005 0.56852-0.83037
  -2   6   2  770.01  174.48   1 0.52579-0.54227 0.70011 0.38670-0.48314 0.74595
   2   6  -2  780.59  185.15   1 0.60827-0.59248 0.40061 0.68574-0.68524 0.42282
  -2   6   2  630.64  449.39   1 0.69572-0.71174 0.65605 0.43075-0.29253 0.55487
  -2   6   2  158.83  806.73   1 0.02755-0.04301 0.73832 0.34940-0.67390 0.93600
  -2  -6   1  159.75  266.07   1 0.62494-0.66417-0.50264-0.58433 0.59735-0.46633
   2  -6  -1   68.84  190.12   1 0.53629-0.49710-0.60347-0.48271 0.59013-0.72106
  -2   6   1  -25.49  314.95   1-0.54077 0.50119 0.60340 0.48432-0.58609 0.71714
  -2   6   1   58.05   77.84   1 0.55222-0.59228 0.63742 0.44940-0.53739 0.66879
   2   6  -1   40.58   88.66   1 0.60110-0.56139 0.45008 0.63626-0.66041 0.52920
   2  -6   0  269.45  277.86   1 0.61992-0.55613-0.50898-0.57799 0.59722-0.59722
  -2  -6   0  567.79  389.06   1 0.56066-0.62443-0.57788-0.50830 0.59309-0.59309
  -2   6   0  258.80  110.26   1 0.57188-0.63551 0.57875 0.50806-0.58141 0.58141
   2   6   0  338.28  131.55   1 0.58938-0.52575 0.51051 0.57583-0.62613 0.62613
  -2  -6  -1  140.03  256.59   1 0.47370-0.56206-0.66298-0.42319 0.57973-0.71066
   2   6   1  222.70  424.58   1-0.47437 0.56219 0.66333 0.42439-0.57879 0.70984
   2   6   1  207.62  107.43   1 0.57174-0.48452 0.57923 0.50759-0.58108 0.71248
  -2   6  -1  306.91  149.21   1 0.58547-0.67302 0.52744 0.55890-0.61569 0.48448
  -2  -6  -2 1992.42 1611.96   1 0.36123-0.47420-0.75123-0.33449 0.55245-0.81442
   2   6   2  -50.72  332.68   1-0.35460 0.46654 0.75169 0.33603-0.55611 0.81821
   2   6   2 2365.81  285.15   1 0.54656-0.43577 0.65215 0.43466-0.52537 0.78817
  -2   6  -2 2407.70  309.24   1 0.59436-0.70583 0.48697 0.59938-0.64003 0.37761
   2   6   2 2191.19  267.82   1 0.69425-0.58304 0.60414 0.48266-0.39119 0.65353
   2   6   2  388.94 1345.13   1 0.02887 0.08306 0.74012 0.34760-0.67187 0.93396
  -2  -6  -3 4050.36 2721.86   1 0.23160-0.36765-0.83355-0.25311 0.50159-0.89488
   2   6   3 4064.53  380.32   1 0.51292-0.37855 0.72598 0.36084-0.45816 0.85237
  -2   6  -3 3905.64  371.45   1 0.59936-0.73475 0.46031 0.62603-0.65492 0.26129
   2   6   3 4106.46  376.11   1 0.69606-0.56106 0.64829 0.43851-0.30857 0.70208
   2   6   3  149.45  819.22   1 0.09112 0.04493 0.81754 0.27018-0.56863 0.96177
  -2  -6  -426141.41 1781.47   1 0.17303-0.33327-0.90014-0.18658 0.39981-0.92421
  -2  -6  -513461.87 1653.08   1 0.11103-0.29541-0.95054-0.13618 0.29014-0.94564
   2   6   513901.53  970.44   1 0.41556-0.23487 0.86218 0.22420-0.28980 0.94584
   2   6   514869.04 1091.22   1 0.67910-0.49729 0.72207 0.36460-0.13205 0.78725
  -2  -6  -615048.07 1313.88   1 0.04652-0.25570-0.98359-0.10334 0.17445-0.96124
   2   6   617574.58  830.36   1 0.35082-0.14679 0.91745 0.16869-0.18774 0.97470
   2   6   617006.36  899.85   1 0.66061-0.45517 0.74976 0.33656-0.03819 0.82435
   2   6   7  358.93  451.04   1 0.75622-0.52667 0.62071 0.46689 0.20697 0.71036
   2   6   7  739.33  192.99   1 0.27376-0.04633 0.95906 0.12708-0.07271 0.99083
   2   6   7  601.57  541.99   1 0.63508-0.40600 0.77013 0.31619 0.05975 0.85743
   2   6   8   34.09   51.36   1 0.73436-0.48104 0.59760 0.49067 0.32182 0.72652
   2   6   8  101.08   64.47   1 0.17958 0.06994 0.98217 0.10330 0.05599 0.99221
   2   6   8   76.36  133.79   1 0.60117-0.34844 0.78264 0.30368 0.16143 0.88677
   2   6   9 1224.62  599.75   1 0.55722-0.28000 0.78658 0.29984 0.26606 0.91197
   2   6   9 1343.54  736.49   1 0.58770-0.31148 0.75672 0.32967 0.28639 0.89125
   2   6  10  427.00  439.04   1 0.50071-0.19975 0.77834 0.30808 0.37878 0.93015
   2   6  10  491.51  294.35   1 0.47636-0.17667 0.79879 0.28731 0.36750 0.94142
   2   6  11   76.67  128.70   1 0.42412-0.09894 0.75394 0.33243 0.50169 0.93792
   2   8  -9   -4.60  261.95   1-0.42273 0.26937 0.70427 0.74603-0.57039-0.60903
  -2   8   9   63.38  145.64   1 0.37265-0.22380 0.82160 0.62654 0.43144 0.74659
   2   8  -8   70.42  457.55   1-0.49541 0.36617 0.64528 0.80501-0.58156-0.46681
  -2   8   8    7.94   34.01   1 0.09850 0.02393 0.98163 0.46566 0.16354 0.88466
  -2   8   8   34.55   38.60   1 0.48746-0.36114 0.77493 0.67363 0.40232 0.64483
  -2   8   8   51.94   82.75   1 0.47291-0.34766 0.79978 0.64836 0.36980 0.67734
   2   8  -7   -2.20  529.93   1-0.53392 0.42880 0.61000 0.84029-0.58554-0.33178
  -2   8   7  233.11  147.67   1 0.19293-0.09374 0.98050 0.46678 0.03776 0.87941
  -2   8   7  141.62  133.11   1 0.53767-0.43508 0.78503 0.66352 0.30762 0.60863
  -2   8   7  190.28  150.48   1 0.54250-0.44086 0.77635 0.67179 0.32095 0.59529
   2   8  -6    4.74  690.58   1-0.55291 0.47191 0.59145 0.85884-0.58695-0.19933
  -2   8   6  642.12  787.02   1 0.26851-0.19168 0.96109 0.48711-0.06511 0.85207
  -2   8   6  345.20  540.97   1 0.57552-0.49667 0.78647 0.66209 0.22415 0.56121
  -2   8   6  362.94  384.32   1 0.59295-0.51481 0.75421 0.69431 0.28217 0.50293
   2   8  -5  119.66  662.82   1-0.55723 0.50035 0.58711 0.86318-0.58721-0.06802
  -2   8   5   62.73   97.75   1 0.32921-0.27579 0.93151 0.51669-0.15476 0.81056
   2   8  -5    9.43   42.59   1 0.54365-0.59789 0.65941 0.78968-0.51929-0.13772
  -2   8   5    4.58   56.53   1 0.60466-0.55000 0.78185 0.66658 0.15196 0.50316
  -2   8   5    2.37  383.69   1 0.26787-0.21098 0.94608 0.50421-0.18218 0.83742
  -2   8   5  145.92  164.16   1 0.62890-0.57439 0.73551 0.71301 0.25210 0.40215
   2   8  -4 -126.86  875.79   1-0.54852 0.51575 0.59581 0.85448-0.58666 0.06246
  -2   8   4  277.37  359.05   1 0.37929-0.34928 0.89569 0.55251-0.23218 0.75682
   2   8  -4  231.43  424.00   1 0.55246-0.58313 0.63678 0.81231-0.53790 0.01229
  -2   8   4  200.39  253.15   1 0.62667-0.59565 0.77439 0.67405 0.08723 0.43687
  -2   8   4  138.55  354.42   1 0.21833-0.18556 0.92631 0.52399-0.30708 0.83128
  -2   8   4  292.01  378.91   1 0.65249-0.62160 0.72168 0.72684 0.23123 0.29216
   2   8  -3  250.72  816.70   1-0.52680 0.51815 0.61675 0.83354-0.58492 0.19177
  -2   8   3 2921.66  462.93   1 0.42063-0.41403 0.85686 0.59166-0.29815 0.69178
   2   8  -3 3242.85  519.89   1 0.55351-0.56060 0.63394 0.81514-0.54016 0.14595
  -2   8   3  186.79  480.57   1 0.16737-0.15872 0.89155 0.55874-0.42088 0.81402
  -2   8   2 8378.24  618.33   1 0.45392-0.47073 0.81758 0.63093-0.35433 0.61674
   2   8  -210704.41  642.41   1 0.54895-0.53246 0.64603 0.80306-0.53041 0.26761
  -2   8   2  390.17 1263.96   1 0.11626-0.13172 0.84460 0.60569-0.52263 0.78473
  -2   8   1  -87.28  407.25   1-0.32136 0.28177 0.77234 0.67795-0.54795 0.67900
   2   8  -1   42.40  653.94   1-0.43910 0.47868 0.69178 0.75851-0.57329 0.44224
  -2   8   1 1165.48  301.60   1 0.48021-0.52043 0.78038 0.66814-0.40056 0.53177
   2   8  -1 1125.37  750.02   1 0.53932-0.49926 0.66987 0.77922-0.51034 0.37894
  -2   8   1 -200.17 1374.65   1 0.06649-0.10608 0.78865 0.66164-0.61124 0.74229
  -2   8   1  690.99  550.93   1 0.64384-0.68383 0.72690 0.72162 0.23899-0.10814
   2   8   0   61.76  627.22   1-0.36829 0.43200 0.74272 0.70757-0.55925 0.55925
  -2   8   0  322.42  724.17   1-0.41744 0.35374 0.70820 0.74209-0.56940 0.56940
   2   8   0 7535.44  540.15   1 0.52446-0.46082 0.70291 0.74618-0.48052 0.48052
  -2   8   0 7574.11  539.02   1 0.50093-0.56457 0.74794 0.70115-0.43554 0.43554
   2   8   0  676.31  800.27   1 0.01843 0.04526 0.72573 0.72456-0.68774 0.68774
  -2   8   0  165.49 1281.85   1 0.01963-0.08334 0.72741 0.72289-0.68594 0.68594
  -2   8  -1   99.86  634.53   1-0.48804 0.40021 0.65170 0.79859-0.58064 0.44959
   2   8   1  299.05  292.90   1 0.50384-0.41662 0.74279 0.70630-0.44096 0.57237
  -2   8  -1  362.05  343.83   1 0.51486-0.60208 0.72223 0.72686-0.46188 0.33048
   2   8   1 -463.78 1485.47   1 0.06390 0.02391 0.78548 0.66481-0.61559 0.74664
  -2   8  -2 7447.03  544.65   1 0.52298-0.63377 0.70597 0.74312-0.47763 0.21482
   2   8   2 6810.53  490.50   1 0.47578-0.36532 0.78709 0.66143-0.39263 0.65505
   2   8   2  437.14 1497.12   1 0.11214-0.00019 0.84034 0.60996-0.53035 0.79245
   2   8   3  550.92  244.59   1 0.44120-0.30733 0.83353 0.61499-0.33258 0.72620
  -2   8  -3  539.01  514.52   1 0.52483-0.65919 0.70214 0.74695-0.48125 0.08703
   2   8   3  440.45  470.43   1 0.66796-0.53342 0.74093 0.70797-0.06973 0.46285
   2   8   3  -72.23  468.90   1 0.16173-0.02567 0.88693 0.56336-0.43268 0.82582
   2   8   4 1663.64  418.21   1 0.39809-0.24081 0.87935 0.56917-0.26136 0.78619
  -2   8  -4 1448.49  424.68   1 0.51862-0.67656 0.71484 0.73425-0.46912-0.05648
   2   8   4 -100.21  484.12   1 0.21133-0.05115 0.92232 0.52797-0.32354 0.84773
   2   8   5   43.09   59.83   1 0.34472-0.16409 0.92162 0.52657-0.17836 0.83416
   2   8   5   50.12  123.85   1 0.63147-0.44968 0.77207 0.67637 0.07176 0.58336
   2   8   5   -4.65  358.53   1 0.25974-0.07545 0.94394 0.50635-0.20379 0.85903
   2   8   6  178.00  201.19   1 0.27930-0.07527 0.95682 0.49138-0.08075 0.86771
   2   8   6  168.44  182.81   1 0.60337-0.39793 0.78216 0.66628 0.15549 0.63066
   2   8   6  152.06  217.77   1 0.63967-0.43432 0.72936 0.71916 0.24269 0.54241
   2   8   7   74.59   61.24   1 0.19600 0.03027 0.98005 0.46724 0.03354 0.88363
   2   8   7   32.81   48.69   1 0.56604-0.33629 0.78673 0.66183 0.24626 0.66999
   2   8   7  106.89   83.48   1 0.58619-0.35722 0.75743 0.69109 0.28760 0.62835
  -2   8  -8  127.20  405.80   1-0.53529 0.27864 0.60869 0.84160-0.58565-0.46272
   2   8   8   32.68   57.74   1 0.08525 0.16493 0.98027 0.46563 0.17843 0.86949
   2   8   8  104.66   71.95   1 0.51629-0.26280 0.78170 0.66686 0.34984 0.69730
   2   8   8  148.50  145.58   1 0.51227-0.25980 0.78745 0.66069 0.34285 0.70429
  -2   8  -9   50.59  252.94   1-0.46265 0.18188 0.67302 0.77727-0.57708-0.60234
   2   8   9   15.55   43.68   1 0.40347-0.12740 0.81626 0.63188 0.41348 0.76454
  -2  10   4  746.02  264.41   1 0.21750-0.18806 0.97607 0.83304 0.00379 0.52030
  -2  10   3  102.07  130.07   1 0.26854-0.26193 0.96108 0.84917-0.06515 0.45863
   2  10  -3   93.08  211.72   1 0.10339-0.11204 0.83106 0.98181-0.54650 0.15336
  -2  10   2  620.25  236.43   1 0.30603-0.32283 0.94444 0.86581-0.12003 0.38235
   2  10  -2  435.57  162.34   1 0.39291-0.37610 0.88410 0.92655-0.25304-0.00937
   2  10  -2  -81.91  496.38   1 0.12198-0.10652 0.85041 0.96246-0.51179 0.24970
  -2  10   1 3470.51  651.57   1 0.33279-0.37299 0.92932 0.88093-0.16017 0.29133
   2  10  -1 2862.88  537.96   1 0.39374-0.35352 0.88334 0.92730-0.25437 0.12316
   2  10  -1  -23.78  162.00   1 0.14797-0.10838 0.87506 0.93781-0.46086 0.32982
   2  10   0   43.86   71.99   1 0.38273-0.31913 0.89279 0.91745-0.23763 0.23763
  -2  10   0   54.42   62.31   1 0.34929-0.41289 0.91851 0.89174-0.18538 0.18538
   2  10   0  -34.87  183.19   1 0.17983-0.11612 0.90123 0.91163-0.39428 0.39428
   2  10   1  322.62  357.97   1 0.36193-0.27492 0.90942 0.90083-0.20494 0.33610
  -2  10  -1  140.29  273.95   1 0.35428-0.44129 0.91501 0.89524-0.19309 0.06193
   2  10   1  -45.31  132.44   1 0.21654-0.12872 0.92531 0.88756-0.31132 0.44237
   2  10   2   94.43   65.29   1 0.33138-0.22096 0.93019 0.88006-0.15804 0.42036
   2  10   2    7.63  154.92   1 0.25748-0.14554 0.94326 0.86961-0.20972 0.47182
   2  10   3  213.66  331.11   1 0.28976-0.15594 0.95229 0.85796-0.09603 0.48951
   2  10   4 1430.34  483.52   1 0.23310-0.07656 0.97230 0.83681-0.01805 0.54215
  -3   1  13  146.38  124.14   1 0.50902-0.29522 0.38406-0.20268 0.77031 0.93368
  -3   1  13  107.85   85.57   1 0.15769 0.05586 0.59133-0.41037 0.79086 0.91021
  -3   1  12  388.75  249.93   1 0.57338-0.38423 0.44465-0.26347 0.68812 0.88484
  -3  -1  12  436.50  307.57   1 0.48911-0.29911 0.36633-0.54772 0.79155 0.78136
  -3   1  12  403.34  185.56   1 0.26198-0.07218 0.66582-0.48486 0.69861 0.87161
  -3  -1  11 1811.25  520.32   1 0.54205-0.37584 0.41368-0.59507 0.73146 0.71037
  -3   1  11 1743.89  376.65   1 0.62360-0.45818 0.49060-0.30943 0.60862 0.83325
  -3  -1  11 1301.56  779.35   1 0.14766 0.01785 0.58515-0.76616 0.79736 0.64240
  -3   1  11 1731.23  352.69   1 0.34141-0.17529 0.71370-0.53263 0.61162 0.82799
  -3  -1  10 3812.32  668.04   1 0.58613-0.44046 0.45249-0.63354 0.67208 0.63608
  -3   1  10 3894.99  701.67   1 0.66644-0.52081 0.52678-0.34575 0.52759 0.78051
  -3  -1  10 3960.21  394.81   1 0.58231-0.44063 0.45276-0.63393 0.67522 0.63558
  -3   1  10 4068.82  405.63   1 0.66313-0.52146 0.52754-0.34636 0.53098 0.77981
  -3  -1  10 3937.42  343.75   1 0.21982-0.07755 0.63716-0.81812 0.73872 0.56979
  -3   1  10 3986.21  385.60   1 0.40636-0.26402 0.74628-0.56522 0.52719 0.78155
  -3  -1   9 8064.43  849.34   1 0.61946-0.49795 0.48265-0.66368 0.61911 0.55817
  -3   1   9 7549.15 1300.18   1 0.69805-0.57905 0.55376-0.37259 0.45394 0.72516
  -3  -1   9 8213.06  469.64   1 0.61570-0.49777 0.48331-0.66449 0.62234 0.55737
  -3   1   9 8328.00  491.45   1 0.69462-0.57697 0.55763-0.37625 0.45445 0.72493
  -3  -1   9 7882.50  406.74   1 0.27574-0.15723 0.67472-0.85568 0.68463 0.49303
  -3   1   9 7540.26  421.88   1 0.46131-0.34274 0.76796-0.58690 0.44432 0.73354
  -3  -1   8 2377.53  438.19   1 0.64559-0.54819 0.50705-0.68807 0.57105 0.47542
  -3   1   8 2532.65  451.03   1 0.72276-0.62760 0.57826-0.39709 0.37845 0.66964
  -3   1   8 2444.61  246.54   1 0.71938-0.62543 0.58218-0.40080 0.37887 0.66947
  -3  -1   8 2463.70  276.21   1 0.64213-0.54794 0.50782-0.68899 0.57425 0.47438
  -3  -1   8 2264.75  209.19   1 0.32073-0.22599 0.70216-0.88312 0.63569 0.41112
  -3   1   8 2290.12  223.73   1 0.50954-0.41500 0.78033-0.59926 0.36256 0.68459
  -3  -1   7   41.73  173.56   1 0.66563-0.59234 0.52601-0.70704 0.52937 0.38629
  -3   1   7    5.79   76.14   1 0.74158-0.66985 0.59871-0.41768 0.30264 0.61386
  -3   1   7   54.49   49.77   1 0.73850-0.66824 0.60199-0.42061 0.30368 0.61362
  -3  -1   7   56.84   55.47   1 0.66242-0.59197 0.52686-0.70804 0.53254 0.38502
  -3   1   7   66.29   52.90   1 0.55043-0.47963 0.78622-0.60515 0.28085 0.63541
   3   1  -7   26.20   73.99   1-0.90749 0.83751-0.03123 0.21250-0.41893-0.50342
  -3   1   6  402.17  246.63   1 0.89664-0.84931 0.33981-0.15853 0.28385 0.50354
  -3  -1   6  247.90  190.15   1 0.68079-0.63331 0.53712-0.71828 0.49800 0.28806
  -3   1   6  156.33  129.05   1 0.75555-0.70773 0.61430-0.43326 0.22754 0.55802
  -3   1   530605.90 2778.05   1 0.91737-0.89387 0.32404-0.14275 0.23116 0.42500
  -3  -1   529901.15 2467.56   1 0.68860-0.66495 0.54461-0.72577 0.47876 0.17629
  -3   1   529521.79 2434.62   1 0.76486-0.74095 0.62606-0.44503 0.15172 0.50292
  -3   1   425962.57 2247.72   1 0.93205-0.93238 0.31023-0.12894 0.18721 0.33771
  -3  -1   426062.78 2128.31   1 0.68752-0.68770 0.54357-0.72473 0.48149 0.04255
  -3   1   425216.18 2056.47   1 0.76971-0.76969 0.63408-0.45301 0.07400 0.44982
  -3  -1   372178.21 2370.57   1 0.66887-0.69201 0.52910-0.71013 0.52216-0.12973
  -3   1   362082.00 2324.26   1 0.94041-0.96457 0.30089-0.11960 0.15848 0.23521
   3  -1  -370894.03 2332.48   1 0.06840-0.04531-0.97451 0.79338 0.21376-0.60706
  -3  -1   368140.10 2253.95   1 0.67008-0.69409 0.52691-0.70808 0.52282-0.12978
   3  -1  -2174822.4 5223.77   1 0.19725-0.15002-0.87504 0.69393 0.44207-0.70426
  -3  -1   1175254.1 5091.51   1 0.41620-0.48751 0.30371-0.48467 0.85704-0.72623
  -3   1   1182164.7 5367.51   1 0.90962-0.98144 0.33036-0.14907 0.25191-0.12068
   3  -1   0 6527.42  552.06   1-0.22004 0.31543-0.23157 0.05045 0.94760-0.94760
  -3  -1   0 6489.52  594.97   1-0.04812-0.04725-0.09028-0.09074 0.99475-0.99475
   3   1   0 6872.37  635.47   1 0.56293-0.46739-0.18102 0.36222-0.80644 0.80644
  -3  -1  -1746375.0 2972.11   1-0.46631 0.34718-0.42969 0.24863 0.77325-0.90423
   3  -1   2 1510.14  237.75   1 0.96883-0.82555 0.17577-0.35710-0.17463 0.43699
   3   1   2 1465.59  282.22   1 0.93342-0.79016 0.09886 0.08248-0.34491 0.60734
  -3  -1  -2 1439.49  240.47   1 0.13670-0.28049-0.93200 0.75087 0.33576-0.59795
   3  -1   2 1925.26  267.03   1 0.75306-0.60964 0.61141-0.79244 0.24302 0.01883
   3  -1   325628.77 2086.57   1 0.97177-0.80472 0.23393-0.41526-0.03080 0.42426
   3   1   325845.50 2202.82   1 0.96451-0.79745 0.16076 0.02056-0.20950 0.60304
  -3  -1  -323858.32 1936.79   1 0.03992-0.20820-0.98591 0.80476 0.16253-0.55593
   3  -1   4 5214.48  640.26   1 0.95937-0.76854 0.27242-0.45375 0.07353 0.45108
   3   1   4 5001.69  792.73   1 0.97333-0.78249 0.20773-0.02640-0.09739 0.62211
   3  -1   4 5119.93  577.35   1 0.74931-0.55808 0.60717-0.78820 0.26433 0.25938
   3  -1   5138151.4 4705.94   1 0.93868-0.72389 0.30293-0.48422 0.16470 0.49146
   3   1   5148969.9 5324.08   1 0.96911-0.75450 0.24663-0.06530 0.00270 0.65306
   3  -1   5142183.2 4711.20   1 0.74003-0.52490 0.59706-0.77809 0.30961 0.34502
   3  -1   6 5544.36  612.30   1 0.91000-0.67138 0.33007-0.51135 0.25094 0.53645
   3   1   6 5924.18 1141.99   1 0.95500-0.71660 0.28049-0.09916 0.09651 0.69040
   3  -1   6 4817.72  505.46   1 0.72664-0.48760 0.58310-0.76413 0.36328 0.42229
   3   1   6 4809.38  526.96   1 0.76983-0.53084 0.63441-0.45335 0.06973 0.71601
   3   1   720016.93 1467.05   1 0.93206-0.66961 0.31022-0.12893 0.18718 0.73145
   3  -1   720660.61 1224.76   1 0.70901-0.44664 0.56451-0.74567 0.42264 0.49444
   3   1   722437.16 1219.68   1 0.76284-0.49990 0.62331-0.44228 0.17187 0.74463
   3  -1   718870.47  600.06   1 0.70492-0.44342 0.56773-0.74911 0.42516 0.49214
   3   1   720490.47  653.59   1 0.76035-0.49898 0.62591-0.44464 0.17350 0.74384
   3   1   718544.79  565.30   1 0.58990-0.32903 0.78458-0.60353 0.19089 0.72628
  -3   1  -721331.14  821.10   1-0.95404 0.68855 0.22599-0.04481-0.19692-0.72383
  -3   1  -720506.05  825.75   1-0.96484 0.70281-0.06641 0.24796-0.25432-0.66677
  -3  -1  -719949.55  918.32   1-0.97166 0.70963-0.07254-0.10900-0.22499-0.69610
   3   1   8 3836.23 2460.10   1 0.89999-0.61370 0.33750-0.15621 0.27592 0.77394
   3   1   8 4287.38 1196.98   1 0.74846-0.46161 0.60622-0.42518 0.26889 0.77854
   3  -1   8 4414.03  598.35   1 0.68606-0.39985 0.54216-0.72333 0.48515 0.56294
   3  -1   8 4217.50  329.35   1 0.68189-0.39669 0.54531-0.72669 0.48750 0.56084
   3   1   8 4548.55  374.25   1 0.74583-0.46076 0.60870-0.42743 0.27058 0.77781
   3   1   8 4341.21  311.24   1 0.54426-0.25899 0.78573-0.60466 0.29394 0.75320
  -3   1  -8 4324.83  436.99   1-0.94065 0.65591-0.05028 0.23154-0.33566-0.71846
  -3  -1  -8 4348.05  442.46   1-0.94725 0.66251-0.05466-0.12660-0.31583-0.73828
   3  -1   9  252.38  195.00   1 0.65631-0.34386 0.51715-0.69818 0.54936 0.62793
   3   1   9  276.29  270.66   1 0.72677-0.41602 0.58324-0.40221 0.36279 0.81556
   3  -1   9  247.14  153.76   1 0.65293-0.34355 0.51792-0.69910 0.55264 0.62707
   3   1   9  225.65  212.92   1 0.72346-0.41457 0.58632-0.40494 0.36443 0.81495
   3   1   9  200.48   87.75   1 0.49149-0.18248 0.77602-0.59494 0.39526 0.78278
  -3   1  -9  329.72  228.66   1-0.90909 0.60070-0.03206 0.21333-0.41539-0.77049
  -3  -1  -9  281.49  298.23   1-0.91417 0.60579-0.03476-0.14650-0.40385-0.78203
   3  -1  10  575.96  290.68   1 0.62061-0.28404 0.48371-0.66474 0.61713 0.69096
   3   1  10  545.57  524.03   1 0.69731-0.36344 0.55304-0.37188 0.45595 0.85417
   3  -1  10  722.12  427.69   1 0.61681-0.28369 0.48434-0.66552 0.62044 0.69036
   3   1  10  707.79  529.55   1 0.69375-0.36116 0.55678-0.37540 0.45683 0.85360
   3   1  10  700.43  443.77   1 0.42812-0.09491 0.75559-0.57453 0.49577 0.81296
   3  -1  11 2231.54  395.63   1 0.57157-0.21470 0.44300-0.62418 0.69068 0.75119
   3   1  11 2301.47  403.11   1 0.65460-0.29774 0.51949-0.33831 0.54919 0.89268
   3   1  11 2204.80  356.90   1 0.35314 0.00384 0.72007-0.53901 0.59732 0.84229
   3  -1  12  517.78  532.40   1 0.51540-0.13442 0.38977-0.57116 0.76316 0.80975
   3   1  12  546.21  299.46   1 0.60351-0.22291 0.47211-0.29094 0.64255 0.93040
   3   1  12  279.27  286.77   1 0.25781 0.12275 0.66308-0.48211 0.70275 0.86747
   3   1  13   19.87   57.00   1 0.53600-0.13122 0.40823-0.22684 0.73894 0.96504
  -3   3  13   28.11   41.19   1 0.51542-0.30163 0.38978 0.15437 0.76315 0.94084
  -3   3  13   24.05   60.49   1 0.25187-0.03831 0.65914-0.11625 0.70859 0.99248
  -3   3  12   -0.54   73.71   1 0.59162-0.40247 0.46124 0.08228 0.66123 0.91172
  -3   3  12   25.69   80.52   1 0.35143-0.16153 0.71915-0.17596 0.59943 0.97105
  -3   3  11   43.12   59.57   1 0.64646-0.48104 0.51186 0.03166 0.56576 0.87612
  -3   3  11   72.66  131.34   1 0.42681-0.26069 0.75505-0.21186 0.49772 0.94189
  -3   3  10  150.75  115.76   1 0.68767-0.54632 0.55088-0.00674 0.47289 0.83754
  -3   3  10   97.17   97.74   1 0.48872-0.34671 0.77527-0.23206 0.40012 0.90881
  -3  -3   9  199.27  190.25   1 0.45089-0.32909 0.33430-0.87717 0.82760 0.34966
  -3   3   9  122.94  243.08   1 0.72175-0.60276 0.57724-0.03374 0.38190 0.79720
  -3   3   9  246.04  128.32   1 0.71874-0.60109 0.58153-0.03739 0.38108 0.79830
  -3   3   9  279.50  172.38   1 0.53945-0.42118 0.78524-0.24203 0.30395 0.87409
  -3   3   9  128.74   94.50   1 0.55768-0.44064 0.77020-0.22715 0.30954 0.86849
  -3  -3   810294.58  942.92   1 0.47408-0.37663 0.35174-0.89490 0.80717 0.23936
  -3   3   8 9041.76  850.84   1 0.74451-0.64888 0.60188-0.05879 0.28882 0.75860
  -3  -3   810359.69  530.71   1 0.47149-0.37665 0.35070-0.89486 0.80913 0.23947
  -3   3   8 9831.38  502.63   1 0.74165-0.64769 0.60537-0.06123 0.28891 0.75943
  -3   3   8 9610.76  377.22   1 0.10868-0.01802 0.98266-0.43993 0.15032 0.89787
  -3   3   810034.08  517.04   1 0.58201-0.48747 0.78601-0.24279 0.20845 0.83870
  -3   3   8 9372.28  541.58   1 0.64853-0.55495 0.72410-0.18090 0.23480 0.81200
  -3  -3   7  177.73  154.71   1 0.48424-0.41091 0.36076-0.90392 0.79709 0.11862
  -3   3   7   61.88  121.17   1 0.76009-0.68837 0.61979-0.07670 0.19521 0.72129
  -3  -3   7  276.62  212.66   1 0.48180-0.41075 0.35984-0.90400 0.79898 0.11854
  -3   3   7   16.16   44.90   1 0.75777-0.68727 0.62262-0.07881 0.19523 0.72210
  -3   3   7   21.68   53.34   1 0.20047-0.13306 0.97933-0.43660 0.02739 0.88978
  -3   3   7   11.66   85.67   1 0.61790-0.54773 0.77793-0.23476 0.11413 0.80304
  -3  -3   632688.22 1396.17   1 0.48159-0.43237 0.35841-0.90157 0.79975-0.01485
  -3   3   632850.42 1854.43   1 0.89278-0.84545 0.34240 0.20146 0.29278 0.49461
   3  -3  -633647.95 1520.14   1 0.00758-0.05755-0.99458 0.45112 0.10383-0.89063
  -3   3   631533.18 1334.10   1 0.76872-0.72090 0.63195-0.08876 0.09842 0.68732
  -3   3   632322.95  846.89   1 0.64704-0.60052 0.76226-0.21910 0.01714 0.76901
  -3  -3   5 1744.56  308.25   1 0.46002-0.43478 0.34238-0.88525 0.81923-0.16519
  -3   3   5 1560.74 1489.69   1 0.91100-0.88750 0.32928 0.21457 0.24834 0.40782
   3  -3  -5 1765.68  846.05   1 0.08526-0.11045-0.96602 0.42266 0.24406-0.89955
  -3  -3   4 8065.70  886.27   1 0.41595-0.41484 0.30349-0.84636 0.85724-0.33401
  -3   3   4 7560.56 1020.55   1 0.92324-0.92357 0.31885 0.22500 0.21442 0.31050
   3  -3  -4 8355.52  998.09   1 0.16897-0.17003-0.90403 0.36067 0.39269-0.91709
  -3  -3   3 2659.18  417.65   1 0.33441-0.35744 0.23228-0.77515 0.91335-0.52092
  -3   3   3 2586.04  486.77   1 0.92890-0.95306 0.31344 0.23042 0.19725 0.19644
   3   3  -3 1970.58  240.40   1 0.47358-0.45009-0.22215 0.76594-0.85228 0.45909
   3  -3  -3 2716.01  531.68   1 0.25693-0.23383-0.79809 0.25476 0.54504-0.93833
   3  -3  -3 2646.81  392.78   1 0.30278-0.28088-0.78894 0.24608 0.53472-0.92768
  -3  -3   2 1561.91  270.44   1 0.19668-0.24408 0.11517-0.65821 0.97367-0.71216
  -3   3   2 1669.03  322.47   1 0.92467-0.97265 0.31753 0.22633 0.21019 0.05226
   3  -3  -2 1495.03  365.12   1 0.56363-0.51707-0.57470 0.03121 0.59336-0.85539
  -3  -3   161310.55 2084.55   1-0.00148-0.06995-0.05135-0.49173 0.99867-0.86792
  -3   3   161448.20 2110.95   1 0.89474-0.96656 0.34110 0.20276 0.28827-0.15704
   3   3  -159770.12 1905.13   1 0.91809-0.84618 0.07748 0.46656-0.38875 0.25753
   3  -3   0    6.01   22.64   1-0.35694 0.45235-0.34267-0.20051 0.86900-0.86900
  -3  -3   0   25.57   26.69   1-0.22996 0.13457-0.23969-0.30369 0.94321-0.94321
   3   3   0   38.78   87.92   1 0.94318-0.84747 0.11447 0.42952-0.31196 0.31196
  -3  -3  -1 5264.85  568.36   1-0.43017 0.31104-0.40112-0.14205 0.80873-0.93971
   3  -3   1 4981.21  604.67   1-0.01631 0.13563-0.06374-0.47934 0.99783-0.86708
   3   3   1 5463.80  688.11   1 0.95971-0.84022 0.14776 0.39622-0.23902 0.37020
  -3  -3  -1 5755.07  720.89   1 0.56820-0.68845-0.56970 0.02621 0.59382-0.72484
   3  -3   226940.78 2121.27   1 0.26446-0.12102 0.17329-0.71633 0.94869-0.68718
   3   3   229360.16 2494.37   1 0.96961-0.82633 0.17914 0.36484-0.16668 0.42904
  -3  -3  -227289.53 2268.97   1 0.39216-0.53698-0.72904 0.18595 0.56101-0.82287
   3  -3   3 1273.14  249.06   1 0.42080-0.25293 0.30775-0.85062 0.85335-0.46092
   3   3   3  998.48 1003.53   1 0.97337-0.80632 0.20909 0.33489-0.09402 0.48756
  -3  -3  -3 1012.05  825.58   1 0.21710-0.38497-0.85195 0.30862 0.47654-0.86983
   3  -3   420299.12 1734.57   1 0.49772-0.30586 0.37275-0.91592 0.78314-0.25987
   3   3   420260.37 2081.06   1 0.97111-0.78027 0.23777 0.30620-0.02075 0.54537
  -3  -3  -418101.44 1674.56   1 0.13704-0.32911-0.93173 0.38836 0.33636-0.86076
   3  -3   529024.12 1150.29   1 0.53006-0.31409 0.40169-0.94485 0.74677-0.09268
   3   3   529070.32 1901.77   1 0.96269-0.74808 0.26527 0.27870 0.05350 0.60226
  -3  -3  -529512.90 2196.14   1 0.06135-0.27812-0.97765 0.43418 0.20118-0.85684
   3  -3   638636.64 1467.33   1 0.53910-0.29901 0.40982-0.95298 0.73581 0.04909
   3   3   637195.53 2100.89   1 0.94783-0.70943 0.29158 0.25239 0.12887 0.65804
  -3  -3  -640295.05 1724.82   1-0.00898-0.23203-0.99727 0.45380 0.07359-0.86039
   3   3   633378.49  804.06   1 0.76545-0.52768 0.64096-0.09720-0.05699 0.84385
   3   3   637440.43  926.36   1 0.67256-0.43531 0.73410-0.19076-0.09360 0.87984
  -3   3  -634863.75  974.12   1-0.95944 0.71823 0.22427 0.31925-0.17094-0.61828
  -3   3  -635417.85 1023.60   1-0.92862 0.69118-0.04288 0.58668-0.36857-0.42201
   3  -3   721027.10 1187.71   1 0.53309-0.26890 0.40441-0.94757 0.74313 0.17257
   3   3   721695.77 1785.53   1 0.92606-0.66360 0.31621 0.22764 0.20601 0.71261
   3   3   720565.55 1296.41   1 0.77007-0.50718 0.63514-0.09195 0.05978 0.85692
   3  -3   719345.30  624.78   1 0.53075-0.26872 0.40352-0.94769 0.74529 0.17224
   3   3   719792.49  676.54   1 0.76770-0.50633 0.63797-0.09417 0.06016 0.85717
   3   3   723478.28  791.07   1 0.64604-0.38517 0.76302-0.21985 0.02090 0.89627
  -3   3  -720913.41  825.14   1-0.94002 0.67453 0.22916 0.31436-0.25275-0.66800
  -3   3  -720534.79  886.08   1-0.90702 0.64593-0.03099 0.57479-0.41996-0.50239
   3  -3   8 6627.72  745.81   1 0.51555-0.22724 0.38867-0.93183 0.76363 0.28290
   3   3   8 6275.72  971.23   1 0.89646-0.61018 0.33994 0.20392 0.28428 0.76558
   3   3   8 6269.19  957.75   1 0.76286-0.47602 0.62334-0.08025 0.17167 0.87576
   3  -3   8 6503.36  513.60   1 0.51308-0.22726 0.38769-0.93186 0.76579 0.28282
   3   3   8 6636.36  434.96   1 0.76046-0.47539 0.62605-0.08225 0.17247 0.87591
   3   3   8 6538.43  419.69   1 0.61133-0.32681 0.78007-0.23691 0.13329 0.91491
   3  -3   912386.81 1192.63   1 0.48746-0.17505 0.36362-0.90678 0.79382 0.38352
   3   3   912411.49 1164.71   1 0.74626-0.43550 0.60379-0.06069 0.28023 0.89813
   3  -3   913995.96  831.75   1 0.48480-0.17519 0.36250-0.90667 0.79595 0.38373
   3   3   913018.65  793.31   1 0.74328-0.43439 0.60715-0.06301 0.28087 0.89851
   3   3   913371.43  826.71   1 0.56738-0.25837 0.78672-0.24351 0.24319 0.93485
   3   3  10   30.05   59.72   1 0.71674-0.38415 0.57952-0.03538 0.38784 0.92258
   3   3  10   40.80  110.61   1 0.51374-0.18098 0.78120-0.23799 0.35468 0.95426
   3   3  11  362.95  535.75   1 0.67885-0.32256 0.54239 0.00174 0.49493 0.94654
   3   3  11  344.17  456.94   1 0.44634-0.08935 0.76267-0.21948 0.46809 0.97152
   3   3  12  177.16  111.78   1 0.62574-0.24514 0.49258 0.05094 0.60481 0.96814
   3   3  12  117.08  111.23   1 0.36123 0.01953 0.72435-0.18115 0.58722 0.98326
   3   3  13 1331.78  464.08   1 0.54929-0.14452 0.42020 0.12395 0.72229 0.98170
   3   3  13 1155.09  400.19   1 0.23930 0.16503 0.65065-0.10776 0.72068 0.98038
  -3   5  12   10.48   57.77   1 0.34995-0.16005 0.71836 0.18695 0.60124 0.96924
  -3   5  11   27.43   75.16   1 0.59616-0.43075 0.46539 0.44048 0.65421 0.78766
  -3   5  11  103.23  116.90   1 0.43371-0.26758 0.75783 0.14748 0.48743 0.95218
  -3   5  11   18.42   44.33   1 0.32592-0.16249 0.82815 0.07684 0.45605 0.98373
  -3   5  10  143.69  113.73   1 0.65676-0.51509 0.52152 0.38435 0.54467 0.76612
  -3   5  10   94.65  124.84   1 0.49822-0.35620 0.77773 0.12761 0.38328 0.92565
  -3   5  10  127.03   95.44   1 0.47117-0.33052 0.80027 0.10481 0.37094 0.93798
  -3   5   9 2277.97  358.97   1 0.69894-0.58129 0.56185 0.34504 0.44247 0.73691
  -3   5   9 2500.32  368.07   1 0.08222 0.03232 0.97981-0.07612 0.18232 0.99659
  -3   5   9 2501.18  411.77   1 0.54917-0.43090 0.78613 0.11921 0.28355 0.89449
  -3   5   9 2636.86  472.17   1 0.57235-0.45514 0.76376 0.14156 0.29854 0.87911
  -3   5   8  982.32  603.01   1 0.72915-0.63519 0.59217 0.31473 0.34303 0.70531
  -3   5   8 1188.91  641.63   1 0.18015-0.08949 0.98211-0.07755 0.05521 0.99298
  -3   5   8 1081.62  596.97   1 0.59071-0.49689 0.78447 0.12079 0.18884 0.85936
  -3   5   8 1054.20  601.85   1 0.64849-0.55491 0.72412 0.18120 0.23484 0.81196
   3  -5  -7 1537.60 1736.94   1-0.00783-0.06638-0.99712 0.09134 0.07570-0.99362
  -3   5   7 2410.53  237.38   1 0.75043-0.67993 0.61389 0.29244 0.24491 0.67242
  -3   5   7 2535.36  287.68   1 0.26541-0.19698 0.96224-0.05711-0.06064 0.97876
  -3   5   7 2381.12  270.98   1 0.62423-0.55406 0.77546 0.12981 0.09488 0.82229
   3  -5  -6 5836.06  747.42   1 0.06306-0.11304-0.97690 0.07112 0.20427-0.99106
  -3   5   6 6081.01  370.04   1 0.33847-0.29345 0.92573-0.02060-0.16882 0.95577
  -3   5   6 6188.47  436.45   1 0.65076-0.60424 0.75928 0.14599 0.00283 0.78332
  -3  -5   5   35.47  106.76   1 0.09893-0.07431 0.03213-0.93719 0.99457-0.34079
   3  -5  -5   36.80  141.56   1 0.13420-0.15940-0.93394 0.02833 0.33133-0.98683
  -3   5   5  241.30  124.70   1 0.40231-0.38071 0.87536 0.02996-0.26819 0.92423
  -3   5   5   40.43   98.66   1 0.67131-0.64854 0.73607 0.16949-0.08687 0.74207
  -3   5   5   -8.54  315.05   1 0.20964-0.18460 0.92132-0.01488-0.32747 0.98271
  -3  -5   4  112.63  121.27   1 0.02842-0.02804-0.02628-0.87886 0.99925-0.47624
   3  -5  -4   46.97  143.62   1 0.20391-0.20495-0.86755-0.03800 0.45367-0.97806
  -3   5   4   -2.36   62.32   1 0.45672-0.45853 0.81391 0.09141-0.35916 0.88399
  -3   5   4   55.08   48.80   1 0.68519-0.68606 0.70685 0.19871-0.17572 0.69988
  -3   5   4 -116.62  300.66   1 0.14607-0.14515 0.87336 0.03307-0.46467 0.98886
  -3  -5   321305.41  939.12   1-0.06726 0.04370-0.10620-0.79894 0.99206-0.59981
   3  -5  -322472.09 1096.15   1 0.33804-0.31614-0.76680-0.13796 0.54569-0.93865
  -3   5   323151.74  717.76   1 0.50312-0.52785 0.74406 0.16161-0.43963 0.83384
  -3   5   320948.34  673.62   1 0.69294-0.71745 0.67134 0.23422-0.26293 0.65605
  -3  -5   221644.25  917.02   1-0.18669 0.13882-0.20425-0.70138 0.96094-0.69913
   3  -5  -224648.94 1378.59   1 0.50417-0.45768-0.63506-0.27009 0.58527-0.84712
  -3   5   221979.72  708.03   1 0.53957-0.58787 0.66927 0.23640-0.51086 0.77367
  -3  -5   114255.61  949.87   1-0.31662 0.24492-0.31019-0.59511 0.89639-0.76541
   3  -5  -113028.95 1162.50   1 0.62505-0.55393-0.50250-0.40331 0.59736-0.72838
  -3   5   112698.75  758.35   1 0.56746-0.63935 0.59313 0.31255-0.57116 0.70256
  -3  -5   0  588.41  650.29   1-0.44266 0.34725-0.41102-0.49427 0.79693-0.79693
  -3  -5   0  643.56  715.68   1 0.60914-0.70482-0.52230-0.38351 0.59681-0.59681
   3   5   0  701.14  153.52   1 0.60914-0.51369 0.39345 0.51184-0.68861 0.68861
  -3  -5  -1 3116.82  369.91   1-0.54997 0.43045-0.49479-0.41065 0.67283-0.80378
  -3  -5  -1 2900.83  530.62   1 0.51617-0.63641-0.62353-0.28161 0.58721-0.71813
   3   5   1 2829.70  292.39   1 0.59484-0.47547 0.48455 0.42073-0.64142 0.77263
   3   5   2 7977.22  795.91   1 0.93693-0.79362 0.30494 0.60149 0.17086 0.09160
  -3  -5  -2 8142.48  846.91   1 0.39418-0.53899-0.72755-0.17760 0.56154-0.82339
   3   5   2 7611.92  541.63   1 0.57133-0.42872 0.58058 0.32510-0.58013 0.84294
   3   5   3 3731.74  565.09   1 0.93602-0.76888 0.30596 0.60047 0.17399 0.21970
  -3  -5  -3 3746.14  605.13   1 0.23997-0.40784-0.82232-0.08323 0.51599-0.90927
  -3  -5  -3 3688.45  506.49   1 0.24299-0.41246-0.82248-0.08228 0.51431-0.90727
   3   5   3 3880.81  312.73   1 0.53696-0.37078 0.67539 0.23029-0.50553 0.89974
  -3   5  -3 3152.50  281.49   1 0.61256-0.77977 0.36105 0.54423-0.70317 0.30954
   3   5   4  522.85  564.46   1 0.92814-0.73718 0.31419 0.59224 0.19962 0.32531
  -3  -5  -4  998.47  748.35   1 0.17617-0.36824-0.89706-0.00854 0.40532-0.92971
   3   5   4  561.47  430.50   1 0.73492-0.54416 0.62403 0.28274-0.26546 0.78989
   3   5   4  826.21  456.98   1 0.49006-0.30096 0.76473 0.14059-0.41841 0.94324
   3   5   4  943.00  654.83   1 0.69591-0.50531 0.65235 0.25331-0.30024 0.82492
   3   5   412254.48 7758.89   1 0.14148 0.05054 0.86917 0.03725-0.47384 0.99804
   3   5   5 1147.65 1679.86   1 0.91451-0.69971 0.32644 0.57999 0.23900 0.41716
  -3  -5  -5 1439.07  876.89   1 0.11020-0.32641-0.95109 0.04548 0.28866-0.94416
   3   5   5 1595.77  208.38   1 0.75692-0.54287 0.63829 0.26796-0.14019 0.79591
   3   5   5 1314.13  172.77   1 0.43231-0.21980 0.84396 0.06135-0.31759 0.97363
   3   5   5 1477.45  232.47   1 0.68797-0.47435 0.69758 0.20798-0.20022 0.85541
   3   5   510356.62 1323.21   1 0.20218 0.01396 0.91672-0.01028-0.34462 0.99986
   3   5   625795.14 1887.28   1 0.89492-0.65630 0.34097 0.56546 0.28785 0.49954
  -3  -5  -626813.19 1610.54   1 0.04333-0.28435-0.98473 0.07896 0.16869-0.95548
   3   5   624017.94  732.57   1 0.76757-0.52981 0.64068 0.26557-0.01859 0.80546
   3   5   627539.58  767.93   1 0.36200-0.12617 0.90936-0.00423-0.20506 0.99202
   3   5   627250.17  926.04   1 0.67319-0.43594 0.73307 0.17249-0.09705 0.88329
   3   5   7 7795.35  868.01   1 0.76872-0.50582 0.63194 0.27337 0.09853 0.81817
   3   5   7 9084.41  601.63   1 0.76636-0.50500 0.63488 0.27145 0.09802 0.81931
   3   5   7 9042.31  558.82   1 0.27903-0.01979 0.95693-0.05180-0.08036 0.99848
   3   5   710536.30  739.62   1 0.64961-0.38874 0.76023 0.14504 0.00732 0.90986
   3   5   832491.93  907.72   1 0.75528-0.47021 0.61957 0.28676 0.21373 0.83466
   3   5   830604.84 2808.60   1 0.17926 0.10205 0.98220-0.07764 0.05643 0.99176
   3   5   832929.58  996.10   1 0.61792-0.33341 0.77792 0.12735 0.11406 0.93414
   3   5   9 9947.23 1277.17   1 0.73271-0.42382 0.59587 0.31102 0.32872 0.85067
   3   5   911433.66 1477.44   1 0.57649-0.26747 0.78642 0.11893 0.22184 0.95620
   3   5   910361.44 1372.14   1 0.63363-0.32560 0.73284 0.17248 0.24799 0.92966
   3   5  10  526.29  269.77   1 0.69760-0.36500 0.56054 0.34635 0.44625 0.86417
   3   5  10  620.35  263.11   1 0.52397-0.19121 0.78308 0.12227 0.33503 0.97390
   3   5  10  605.50  254.29   1 0.52326-0.19177 0.78359 0.12150 0.33501 0.97391
   3   5  11   29.70   72.66   1 0.64442-0.28756 0.50995 0.39592 0.56978 0.87209
   3   5  11   26.43   49.09   1 0.45512-0.09813 0.76584 0.13947 0.45426 0.98535
   3   5  12  194.43  365.17   1 0.36126 0.01950 0.72436 0.18095 0.58718 0.98330
   3   7 -10  120.82  309.53   1-0.46727 0.32165 0.66923 0.59978-0.57777-0.73270
  -3   7  10   69.85  102.78   1 0.42633-0.28399 0.75486 0.51258 0.49842 0.81031
  -3   7  10   79.53  104.40   1 0.35841-0.21776 0.82369 0.44343 0.43945 0.86947
   3   7  -9  215.62  489.44   1-0.55469 0.43318 0.58967 0.67933-0.58706-0.59236
  -3   7   9    8.60   29.85   1 0.04885 0.06569 0.97321 0.29195 0.22473 0.95419
  -3   7   9   16.77   62.90   1 0.49346-0.37518 0.77653 0.49096 0.39178 0.78626
  -3   7   9   22.08   89.40   1 0.47376-0.35671 0.79954 0.46758 0.36923 0.80880
  -3   7   8 2086.16  544.46   1 0.15366-0.06300 0.98395 0.28243 0.09096 0.95724
  -3   7   8 1969.25  525.25   1 0.54385-0.44931 0.78569 0.48180 0.29482 0.75232
  -3   7   8 1970.99  553.16   1 0.55505-0.46161 0.77130 0.49582 0.31154 0.73560
  -3   7   7 1061.65  627.77   1 0.23675-0.16934 0.97131 0.29506-0.02319 0.94037
  -3   7   7  759.04  293.10   1 0.58328-0.51248 0.78589 0.48160 0.20532 0.71093
  -3   7   7 1043.62  810.57   1 0.61605-0.54609 0.74250 0.52495 0.26307 0.65287
  -3   7   6   47.91  110.33   1 0.30747-0.26245 0.94370 0.32347-0.12217 0.90913
  -3   7   6   70.49   61.11   1 0.61463-0.56811 0.77904 0.48833 0.12375 0.66240
  -3   7   5  598.60  470.70   1 0.36585-0.34423 0.90645 0.36072-0.21105 0.86685
   3   7  -5  357.04  153.71   1 0.59526-0.61940 0.48242 0.78499-0.64264-0.01341
  -3   7   5  442.77  412.91   1 0.63903-0.61615 0.76780 0.49958 0.04621 0.60891
  -3   7   5  183.81  531.85   1 0.23636-0.21132 0.93528 0.33373-0.26345 0.91869
   3  -7  -4 2675.21 2049.67   1 0.16844-0.16949-0.90454-0.36330 0.39175-0.91615
  -3   7   4 3501.99  336.22   1 0.41510-0.41690 0.86266 0.40479-0.28903 0.81387
   3   7  -4 3814.77  408.88   1 0.59678-0.59700 0.47451 0.79290-0.64710 0.12226
  -3   7   4 3823.46  356.45   1 0.65764-0.65841 0.75291 0.51447-0.02527 0.54938
  -3   7   4   72.79  404.41   1 0.18243-0.18151 0.90316 0.36584-0.38862 0.91281
   3  -7  -3  615.71  556.16   1 0.22445-0.20135-0.84279-0.42498 0.48925-0.88254
  -3  -7   3  474.07  562.56   1 0.61040-0.63240-0.52076-0.74738 0.59687-0.20381
  -3   7   3  727.84  171.19   1 0.45575-0.48097 0.81519 0.45226-0.35748 0.75111
   3   7  -3  835.00  232.93   1 0.59480-0.57110 0.48475 0.78265-0.64130 0.24767
  -3   7   3  775.51  567.46   1 0.67164-0.69615 0.73555 0.53223-0.08865 0.48177
  -3   7   3  267.03 1135.48   1 0.12580-0.14900 0.85421 0.41480-0.50450 0.89764
  -3  -7   2 3012.84 2368.18   1 0.57666-0.62322-0.56030-0.70784 0.59461-0.33257
  -3   7   2 3673.59  423.46   1 0.48883-0.53746 0.76674 0.50071-0.41616 0.67858
   3   7  -2 3726.11  480.79   1 0.58952-0.54191 0.50990 0.75751-0.62651 0.36408
  -3   7   2  247.97 1385.98   1 0.06814-0.11546 0.79066 0.47834-0.60846 0.87056
   3  -7  -111303.86 1299.79   1 0.45850-0.38742-0.67622-0.59098 0.57666-0.70758
  -3  -7   113745.28 2144.66   1 0.52869-0.59977-0.61115-0.65606 0.58908-0.45815
   3   7  -1  475.65  720.43   1-0.53106 0.60250 0.61273 0.65628-0.58530 0.45425
  -3   7   1  427.92 1326.17   1 0.01154-0.08297 0.71601 0.55299-0.69800 0.82905
  -3  -7   0   45.67  166.72   1 0.46320-0.55886-0.67218-0.59503 0.57763-0.57763
   3  -7   0   68.29  365.68   1 0.54335-0.44770-0.59620-0.67101 0.59106-0.59106
   3   7   0  123.69  570.67   1-0.46275 0.55831 0.67294 0.59606-0.57710 0.57710
  -3   7   0  108.17  586.66   1-0.54745 0.45189 0.59687 0.67213-0.58658 0.58658
   3   7   0   62.53   90.18   1 0.56691-0.47145 0.59489 0.67306-0.56988 0.56988
  -3   7   0  137.14  209.94   1 0.53587-0.63133 0.67791 0.59004-0.50331 0.50331
   3   7   1 2786.65 5223.06   1 0.01267 0.10699 0.71762 0.55138-0.69633 0.82737
  -3  -7  -2 7452.25 1323.35   1 0.25025-0.39399-0.80788-0.45989 0.53361-0.79581
  -3  -7  -2 7802.17  913.44   1 0.27002-0.41489-0.80793-0.45874 0.52381-0.78578
   3   7   2 9208.16  691.41   1 0.52152-0.37891 0.70898 0.55897-0.47477 0.73757
  -3   7  -2 9536.72  731.12   1 0.55939-0.70199 0.61753 0.65042-0.55298 0.29017
   3   7   2 9501.34  688.47   1 0.69590-0.55289 0.65267 0.61527-0.29959 0.56193
   3   7   2  811.13 2655.61   1 0.06636 0.07743 0.78849 0.48052-0.61147 0.87357
  -3  -7  -3 2606.03 1109.50   1 0.20048-0.36836-0.87144-0.39633 0.44771-0.84099
   3   7   3 2722.67  414.53   1 0.48674-0.32106 0.77011 0.49734-0.41236 0.80599
  -3   7  -3 2487.35  374.04   1 0.56357-0.72975 0.60519 0.66276-0.56230 0.16809
   3   7   3 2521.11  381.12   1 0.69062-0.52428 0.68608 0.58170-0.22877 0.62189
   3   7   3   71.26 1377.20   1 0.12112 0.04678 0.84954 0.41946-0.51343 0.90658
  -3  -7  -4    7.44  167.78   1 0.14586-0.33794-0.92459-0.34325 0.35197-0.87637
   3   7   4   71.24   77.09   1 0.44411-0.25501 0.82999 0.43746-0.33751 0.86234
  -3   7  -4   45.75   63.19   1 0.56213-0.75189 0.60948 0.65847-0.55908 0.03347
   3   7   4  106.80  162.00   1 0.68172-0.49174 0.71616 0.55162-0.14957 0.67372
   3   7   4   22.56  606.07   1 0.17522 0.01680 0.89774 0.37126-0.40419 0.92838
   3   7   5 1990.76  405.27   1 0.39142-0.17891 0.88544 0.38201-0.25065 0.90669
   3   7   5 2127.38  283.85   1 0.66694-0.45333 0.74229 0.52550-0.06476 0.71996
   3   7   5  -98.08  625.41   1 0.22721-0.01106 0.93096 0.33804-0.28583 0.94107
   3   7   6 1429.83 1015.18   1 0.32682-0.09099 0.93294 0.33423-0.15115 0.93811
   3   7   6 1175.37  810.50   1 0.64505-0.40783 0.76374 0.50364 0.02456 0.76159
   3   7   6  -91.90  536.39   1 0.27600-0.03574 0.94775 0.32126-0.16004 0.94633
   3   7   7   95.47   95.53   1 0.24823 0.01100 0.96805 0.29912-0.03605 0.95417
   3   7   7  130.52   81.77   1 0.61584-0.35497 0.77864 0.48873 0.12022 0.79695
   3   7   8 2200.36  560.97   1 0.14830 0.13300 0.98408 0.28229 0.09811 0.95008
   3   7   8 2200.49  607.85   1 0.57706-0.29178 0.78638 0.48111 0.22047 0.82668
   3   7   8 2220.21  625.61   1 0.61615-0.33174 0.74245 0.52500 0.26299 0.78381
   3   7   9  477.16  393.45   1 0.52633-0.21731 0.78346 0.48403 0.33040 0.84764
   3   7   9  574.64  181.18   1 0.52782-0.21994 0.78192 0.48520 0.33172 0.84631
  -3   7 -10   35.43  233.80   1-0.53480 0.19806 0.60916 0.65984-0.58561-0.72486
   3   7  10  223.05  381.59   1 0.45642-0.12321 0.76629 0.50115 0.45219 0.85654
   3   7  10  104.05  275.04   1 0.39597-0.06448 0.81766 0.44946 0.41793 0.89099
   3   9  -7   -1.69  324.65   1-0.36499 0.29172 0.74490 0.88667-0.55851-0.35882
  -3   9   7   83.47   48.72   1 0.10537-0.03796 0.98236 0.64584 0.15462 0.76255
  -3   9   7  173.55  194.22   1 0.38726-0.31743 0.81921 0.80995 0.42303 0.49321
   3   9  -6  -53.94  355.20   1-0.39951 0.35035 0.72123 0.91035-0.56591-0.22037
  -3   9   6  241.90  195.12   1 0.19226-0.14810 0.98060 0.64760 0.03867 0.74747
  -3   9   6  327.20  107.18   1 0.44930-0.40308 0.80610 0.82305 0.38518 0.40017
   3   9  -5  -90.64  499.75   1-0.41081 0.38578 0.71308 0.91850-0.56814-0.08709
  -3   9   5   97.68   98.27   1 0.25957-0.23795 0.96433 0.66490-0.05225 0.70805
  -3   9   5   67.94   80.22   1 0.48869-0.46607 0.79511 0.83405 0.35919 0.29526
   3   9  -4  101.80  660.69   1-0.40454 0.40362 0.71763 0.91395-0.56691 0.04272
  -3   9   4  511.34  304.58   1 0.31237-0.31416 0.94112 0.68811-0.12946 0.65410
   3   9  -4  152.61  330.71   1 0.49074-0.48894 0.76360 0.86598-0.41966-0.10516
  -3   9   4  386.71  441.20   1 0.50982-0.51081 0.78828 0.84087 0.34457 0.17899
   3   9  -3  -53.11  617.75   1-0.38231 0.40551 0.73325 0.89833-0.56233 0.16919
  -3   9   3  910.04  535.67   1 0.35480-0.37999 0.91463 0.71459-0.19389 0.58737
   3   9  -3  680.82  771.21   1 0.49928-0.47456 0.75081 0.87941-0.43247 0.03826
  -3   9   3   68.64  244.64   1 0.23143-0.25463 0.93301 0.69857-0.27557 0.66872
  -3   9   3  406.73  597.06   1 0.51277-0.53736 0.78728 0.84188 0.34249 0.05018
   3   9  -2  -95.80  731.56   1-0.34379 0.39111 0.75857 0.87301-0.55354 0.29145
  -3   9   2  274.04  367.21   1 0.38865-0.43728 0.88789 0.74169-0.24623 0.50864
   3   9  -2  234.88  253.44   1 0.49808-0.44977 0.75290 0.87733-0.43024 0.16743
  -3   9   2  -38.61  247.10   1 0.18441-0.23173 0.90461 0.72697-0.38430 0.64640
   3   9  -2  -55.75 1246.76   1 0.01909 0.02822 0.72665 0.90493-0.68675 0.42465
   3   9  -1   36.22  574.63   1-0.28733 0.35877 0.79191 0.83967-0.53884 0.40779
  -3   9   1 2007.74  543.87   1 0.41458-0.48662 0.86320 0.76639-0.28818 0.41939
   3   9  -1 2131.35  613.84   1 0.48896-0.41692 0.76652 0.86306-0.41641 0.28520
  -3   9   1   -2.65  451.52   1 0.13927-0.21071 0.86712 0.76445-0.47824 0.60928
   3   9  -1  169.24  983.89   1 0.05094 0.02049 0.76922 0.86235-0.63695 0.50591
  -3   9   0 4154.21  517.21   1 0.43319-0.52864 0.84296 0.78662-0.31906 0.31906
   3   9   0 4823.80  618.33   1 0.47393-0.37848 0.78983 0.83976-0.38935 0.38935
   3   9   0   46.29  917.28   1 0.08752 0.00803 0.81346 0.81812-0.57501 0.57501
  -3   9   0  194.89  823.04   1 0.09716-0.19272 0.82428 0.80730-0.55780 0.55780
  -3   9  -1  173.35  521.63   1-0.34900 0.22932 0.75528 0.87630-0.55479 0.42374
   3   9   1   42.59   99.15   1 0.45227-0.33341 0.81972 0.80986-0.35149 0.48269
  -3   9  -1   16.87   42.31   1 0.44442-0.56329 0.82961 0.79998-0.33805 0.20684
   3   9   1  129.57  584.14   1 0.12789-0.00821 0.85626 0.77532-0.50048 0.63153
  -3   9  -1  185.76  729.10   1 0.05925-0.17893 0.77972 0.85186-0.62333 0.49228
  -3   9  -2   64.70  529.35   1-0.40650 0.26270 0.71622 0.91536-0.56730 0.30520
  -3   9  -2 1007.05  283.14   1 0.44738-0.58965 0.82594 0.80364-0.34309 0.08067
   3   9   2 1069.03  309.16   1 0.42338-0.28110 0.85391 0.77567-0.30269 0.56511
   3   9   2   41.43  395.99   1 0.17103-0.02723 0.89447 0.73711-0.41314 0.67524
  -3   9  -2  -17.23  499.98   1 0.02661-0.17040 0.73704 0.89454-0.67534 0.41324
   3   9   2 1020.65  303.60   1 0.61016-0.46750 0.74559 0.88399 0.26802-0.00632
  -3   9  -3  165.29  665.06   1-0.44431 0.27640 0.68771 0.94387-0.57417 0.18103
  -3   9  -3   32.32   56.18   1 0.43924-0.60493 0.83588 0.79370-0.32925-0.06436
   3   9   3  145.05   94.90   1 0.38622-0.22053 0.89002 0.73956-0.24234 0.63597
   3   9   3  -29.26  421.57   1 0.21590-0.04799 0.92495 0.70663-0.31283 0.70597
  -3   9  -3 -114.35  834.85   1 0.00020-0.16811 0.69965 0.93193-0.71449 0.32135
   3   9   3   59.39   83.08   1 0.61315-0.44687 0.74403 0.88555 0.26551 0.12703
  -3   9  -4 -249.42  525.94   1-0.46509 0.27306 0.67103 0.96055-0.57745 0.05326
   3   9   4 2086.73  255.47   1 0.33905-0.15002 0.92536 0.70387-0.16969 0.69433
   3   9   4   38.44  309.74   1 0.26155-0.06952 0.94445 0.68712-0.19902 0.72322
   3   9   4 1864.52  270.59   1 0.59929-0.40938 0.75110 0.87848 0.27700 0.24639
  -3   9  -5  -23.86  380.87   1-0.46962 0.25347 0.66729 0.96429-0.57811-0.07711
   3   9   5  558.89  151.03   1 0.27963-0.06720 0.95668 0.67254-0.08123 0.73703
   3   9   5  600.13  186.75   1 0.56994-0.35641 0.76483 0.86476 0.30042 0.35383
  -3   9  -6 -116.66  358.12   1-0.45642 0.21615 0.67808 0.95350-0.57612-0.21015
   3   9   6  234.92  214.44   1 0.20142 0.03339 0.97918 0.64902 0.02609 0.76006
   3   9   6  316.12  125.85   1 0.52344-0.28637 0.78352 0.84564 0.33488 0.45047
  -3   9  -7  -14.19  266.44   1-0.41934 0.15496 0.70679 0.92479-0.56976-0.34757
   3   9   7  819.43  296.72   1 0.45268-0.19201 0.80525 0.82391 0.38301 0.53323
  -4   0  13   20.44   67.26   1 0.46888-0.28692 0.34839-0.34839 0.81164 0.89235
  -4   0  12 4184.73  852.65   1 0.53460-0.37642 0.40698-0.40698 0.74065 0.83226
  -4   0  12 3950.01  778.01   1 0.17737-0.01937 0.60629-0.60629 0.77521 0.79501
  -4   0  11   37.13   63.88   1 0.58376-0.45026 0.45408-0.45408 0.67307 0.76881
  -4   0  11   -7.58   69.25   1 0.25876-0.12452 0.66371-0.66371 0.70181 0.73756
  -4   0  10 6488.56  850.38   1 0.62784-0.51404 0.49044-0.49044 0.60438 0.70372
  -4   0  10 6759.57  536.34   1 0.62410-0.51433 0.49107-0.49107 0.60773 0.70306
  -4   0  10 6568.17  495.95   1 0.32442-0.21389 0.70412-0.70412 0.63163 0.67710
  -4   0   9  -32.80  166.82   1 0.65990-0.57021 0.52056-0.52056 0.54178 0.63550
  -4   0   9   24.46   64.99   1 0.65655-0.57052 0.52132-0.52132 0.54512 0.63460
  -4   0   9   -5.53   67.00   1 0.37912-0.29237 0.73344-0.73344 0.56420 0.61366
  -4   0   814129.50 1026.21   1 0.68632-0.62300 0.54241-0.54241 0.48450 0.56360
  -4   0   813525.73  558.94   1 0.68266-0.62058 0.54605-0.54605 0.48558 0.56276
  -4   0   812751.32  489.53   1 0.42540-0.36242 0.75447-0.75447 0.49980 0.54719
  -4   0   7   23.33  134.46   1 0.70688-0.66739 0.56241-0.56241 0.42896 0.48812
  -4   0   7  -10.55   45.60   1 0.70327-0.66489 0.56611-0.56611 0.43002 0.48727
   4   0  -7   23.01   43.04   1-0.90491 0.86679-0.02990 0.02990-0.42456-0.49779
  -4   0   6  390.42  368.79   1 0.72266-0.70701 0.57815-0.57815 0.37880 0.40726
  -4   0   5   31.89   80.71   1 0.73371-0.74166 0.59040-0.59040 0.33628 0.31835
  -4   0   4 7025.81  807.55   1 0.74042-0.77228 0.59748-0.59748 0.30787 0.21584
  -4   0   3  127.91  144.93   1 0.74094-0.79670 0.59803-0.59803 0.30554 0.08724
  -4   0   219877.98 1558.89   1 0.72643-0.80610 0.58288-0.58288 0.36406-0.10220
  -4   0   1   -4.57   25.78   1 0.62901-0.73220 0.49153-0.49153 0.60227-0.47146
  -4   0   1    4.44    8.73   1 0.62493-0.72795-0.50265 0.50265 0.59735-0.46633
  -4   0   023554.30 1778.15   1-0.06359-0.06359-0.10315 0.10315 0.99263-0.99263
   4   0   1   25.56   55.24   1 0.72500-0.57364-0.08894 0.08894-0.68299 0.81427
   4   0   2401778.111674.47   1 0.90719-0.73203 0.06391-0.06391-0.41585 0.67828
   4   0   3  -15.69  102.69   1 0.95986-0.76090 0.14812-0.14812-0.23821 0.63175
   4   0   447374.42 2070.27   1 0.97323-0.75048 0.20527-0.20527-0.10350 0.62821
   4   0   5   29.00  188.47   1 0.96835-0.72183 0.24942-0.24942 0.01019 0.64557
   4   0   5   49.56  162.82   1 0.76937-0.52241 0.63327-0.63327 0.08379 0.57099
   4   0   661213.90 2247.74   1 0.95149-0.68119 0.28620-0.28620 0.11305 0.67386
   4   0   661048.67 1774.00   1 0.76232-0.49141 0.62263-0.62263 0.17661 0.60896
   4   0   7   16.28  144.61   1 0.92467-0.63033 0.31753-0.31753 0.21020 0.70843
   4   0   7   52.49   85.75   1 0.74925-0.45444 0.60710-0.60710 0.26465 0.65184
   4   0   7    4.03   53.88   1 0.74651-0.45334 0.60946-0.60946 0.26694 0.65040
  -4   0  -7   14.80   70.74   1-0.95322 0.65589 0.22622-0.22622-0.20057-0.72019
  -4   0  -7   -5.18   96.67   1-0.97755 0.68366-0.07858 0.07858-0.19553-0.72557
   4   0   820041.11 1521.04   1 0.73020-0.41148 0.58676-0.58676 0.35002 0.69741
   4   0   820462.92  704.62   1 0.72673-0.40966 0.58968-0.58968 0.35232 0.69602
   4   0   818672.18  581.03   1 0.47200-0.15493 0.77037-0.77037 0.42866 0.61849
  -4   0  -820871.05  907.60   1-0.95585 0.63926-0.06082 0.06082-0.28752-0.76659
   4   0   9   55.47  205.58   1 0.70490-0.36302 0.56046-0.56046 0.43473 0.74437
   4   0   9   78.70   96.77   1 0.70109-0.36032 0.56396-0.56396 0.43635 0.74303
   4   0   9    9.35   71.85   1 0.41219-0.07094 0.74886-0.74886 0.51894 0.65892
  -4   0  -9   80.81   92.79   1-0.92564 0.58541-0.04114 0.04114-0.37617-0.80970
   4   0  10 8871.66  976.67   1 0.67119-0.30281 0.53132-0.53132 0.51690 0.79120
   4   0  10 8601.59  958.12   1 0.67199-0.30627 0.52873-0.52873 0.51852 0.79160
   4   0  10 9204.52  611.63   1 0.66799-0.30296 0.53213-0.53213 0.52020 0.79059
   4   0  10 8611.90  497.64   1 0.34310 0.02191 0.71463-0.71463 0.60958 0.69916
   4   0  11   -6.78  108.97   1 0.62586-0.23709 0.49269-0.49269 0.60460 0.83727
   4   0  12  821.10  573.44   1 0.57157-0.15907 0.44301-0.44301 0.69067 0.88228
   4   0  13    7.56   41.07   1 0.50038-0.06378 0.37636-0.37636 0.77972 0.92427
  -4   2  13   61.16   71.47   1 0.51643-0.33447 0.39069-0.02791 0.76200 0.94199
  -4   2  13   56.68   71.96   1 0.21831-0.03654 0.63610-0.27417 0.74008 0.96099
  -4   2  12   37.21   58.80   1 0.58372-0.42648 0.45405-0.09169 0.67312 0.89983
  -4   2  12   13.26   71.60   1 0.31524-0.15723 0.69895-0.33702 0.64194 0.92827
  -4  -2  11  469.88  320.40   1 0.46412-0.32974 0.34418-0.70696 0.81616 0.62567
  -4   2  11  382.10  318.99   1 0.63497-0.50147 0.50115-0.13880 0.58791 0.85396
  -4   2  11  353.92  192.83   1 0.39027-0.25596 0.73885-0.37672 0.54935 0.89026
  -4  -2  10  416.28  537.30   1 0.50910-0.39524 0.38291-0.74501 0.77083 0.53733
  -4   2  10  513.45  746.78   1 0.67801-0.56702 0.53446-0.17213 0.50461 0.80551
  -4  -2  10  875.28  307.93   1 0.50642-0.39583 0.38174-0.74452 0.77317 0.53758
  -4   2  10 1028.78  641.51   1 0.67483-0.56536 0.53854-0.17578 0.50454 0.80589
  -4   2  10  935.40  667.30   1 0.45190-0.34136 0.76469-0.40257 0.45938 0.84936
  -4  -2   9  130.36  160.61   1 0.54123-0.45149 0.41174-0.77385 0.73316 0.44419
  -4   2   9  107.45  170.91   1 0.70903-0.62188 0.56453-0.20220 0.42256 0.75655
  -4  -2   9  263.93  202.32   1 0.53881-0.45201 0.41076-0.77354 0.73549 0.44419
  -4   2   9  139.03  100.10   1 0.70585-0.62008 0.56866-0.20590 0.42235 0.75703
  -4   2   9  236.45  188.95   1 0.50485-0.41836 0.77930-0.41716 0.37123 0.80681
  -4  -2   8 7637.53  796.61   1 0.56484-0.49921 0.43310-0.79521 0.70240 0.34413
  -4   2   8 7271.63  779.32   1 0.73281-0.66905 0.58946-0.22740 0.33986 0.70756
  -4  -2   8 6901.03  428.43   1 0.56102-0.49873 0.43346-0.79582 0.70523 0.34340
  -4   2   8 6614.00  408.38   1 0.72981-0.66773 0.59286-0.23010 0.34040 0.70793
  -4   2   8 7018.98  403.38   1 0.54930-0.48655 0.78614-0.42400 0.28328 0.76386
  -4  -2   7  973.25  268.61   1 0.58016-0.53863 0.44703-0.80914 0.68086 0.23485
  -4   2   7   31.62  101.13   1 0.75054-0.71068 0.60854-0.24648 0.25759 0.65891
  -4  -2   7  778.26  455.52   1 0.57652-0.53797 0.44750-0.80985 0.68364 0.23392
  -4   2   7   14.44   44.44   1 0.74816-0.70947 0.61131-0.24877 0.25798 0.65936
  -4   2   7   40.92   98.29   1 0.58772-0.54933 0.78486-0.42275 0.19641 0.72077
  -4  -2   621496.62 1081.05   1 0.58622-0.56880 0.45257-0.81468 0.67195 0.11294
  -4   2   619848.97 1370.65   1 0.88908-0.87363 0.34479 0.01778 0.30112 0.48627
  -4   2   621050.63 1089.33   1 0.76264-0.74669 0.62304-0.26098 0.17374 0.61182
  -4  -2   595556.19 3352.03   1 0.58022-0.58691 0.44709-0.80920 0.68076-0.02667
  -4   2   594806.14 3750.44   1 0.90781-0.91619 0.33176 0.03081 0.25658 0.39958
   4  -2  -596967.75 3478.38   1 0.01684-0.01072-0.99257 0.63026 0.12067-0.77634
  -4   2   593585.74 3252.61   1 0.76925-0.77719 0.63301-0.27088 0.08682 0.56796
  -4  -2   420986.61 1776.37   1 0.55577-0.58657 0.42487-0.78698 0.71456-0.19129
  -4   2   420579.65 2152.47   1 0.92026-0.95247 0.32154 0.04103 0.22305 0.30188
   4  -2  -420557.88 1764.13   1 0.10402-0.07323-0.95506 0.59282 0.27763-0.80202
  -4  -2   323132.07 1890.22   1 0.49893-0.55384 0.37383-0.73594 0.78186-0.38941
  -4   2   324071.08 2065.05   1 0.92547-0.98151 0.31677 0.04579 0.20779 0.18590
   4  -2  -324854.80 2098.18   1 0.20638-0.15145-0.86471 0.50249 0.45795-0.85124
  -4  -2   2 1516.84  252.38   1 0.38001-0.45900 0.27200-0.63391 0.88408-0.62246
  -4   2   2 1481.63  296.59   1 0.91873-0.99860 0.32287 0.03969 0.22737 0.03509
   4  -2  -2 1505.12  246.54   1 0.54571-0.46733-0.59375 0.23169 0.59135-0.85321
  -4  -2   1  308.24   84.44   1 0.16521-0.26842 0.08834-0.45036 0.98229-0.85153
   4   2  -1  291.54   72.95   1 0.47122-0.36785-0.22317 0.58569-0.85332 0.72226
   4  -2   025362.83 1920.13   1-0.32637 0.45359-0.31806-0.04405 0.89011-0.89011
   4   2   023654.27 1886.16   1 0.76211-0.63454-0.06409 0.42693-0.64428 0.64428
  -4  -2  -159100.45 1949.31   1-0.39637 0.24545-0.37424 0.01211 0.83834-0.96933
   4   2   163936.16 2269.49   1 0.88319-0.73181 0.03720 0.32549-0.46755 0.59877
  -4  -2  -159860.32 2137.14   1 0.48643-0.63856-0.65155 0.28949 0.58215-0.71308
   4  -2   263566.05 2025.17   1 0.58548-0.41003 0.45190-0.81401 0.67304-0.41140
   4   2   262006.46 2360.67   1 0.93766-0.76249 0.10540 0.25729-0.33121 0.59365
  -4  -2  -260893.44 2238.50   1 0.24446-0.42003-0.81611 0.45388 0.52369-0.78588
   4  -2   3 7377.89  738.07   1 0.65305-0.45343 0.51408-0.87613 0.55608-0.16365
   4  -2   3 8088.52  791.36   1 0.90466-0.70564 0.33413-0.69670 0.26451 0.12918
   4   2   3 7814.04  934.70   1 0.96329-0.76432 0.15718 0.20547-0.21769 0.61123
  -4  -2  -3 7652.76 1125.75   1 0.14958-0.34935-0.92147 0.55923 0.35854-0.75184
   4  -2   496798.27 3209.26   1 0.67180-0.44807 0.53191-0.89396 0.51550 0.00773
   4  -2   497535.84 3186.97   1 0.89300-0.67015 0.34225-0.70483 0.29228 0.23264
   4   2   4101761.4 3944.01   1 0.97286-0.75012 0.20007 0.16258-0.11630 0.64101
  -4  -2  -498306.53 3488.23   1 0.06628-0.29064-0.97546 0.61315 0.21006-0.73458
   4  -2   497353.60 3260.47   1 0.67356-0.45085 0.53021-0.89254 0.51495 0.00909
   4  -2   5  281.28  131.41   1 0.67239-0.42455 0.53247-0.89452 0.51415 0.13989
   4   2   5  159.16  250.18   1 0.97118-0.72467 0.23735 0.12530-0.02186 0.67762
  -4  -2  -5  467.72  352.35   1-0.00643-0.24217-0.99693 0.63462 0.07826-0.73393
   4  -2   5  611.99  196.65   1 0.67399-0.42745 0.53062-0.89295 0.51397 0.14109
   4  -2   6 2144.10  349.81   1 0.66314-0.39119 0.52364-0.88569 0.53482 0.25003
   4   2   6 2725.85  723.36   1 0.96019-0.68989 0.27076 0.09189 0.06884 0.71807
   4  -2   7 9594.15  797.34   1 0.64660-0.35054 0.50799-0.87004 0.56907 0.34660
   4   2   7 9781.93 1134.45   1 0.94055-0.64621 0.30072 0.06185 0.15797 0.76066
   4   2   7 9411.50  834.32   1 0.76953-0.47477 0.63363-0.27150 0.07952 0.83718
   4  -2   7 9225.94  429.44   1 0.64312-0.34931 0.50874-0.87109 0.57234 0.34522
   4   2   7 8988.92  452.79   1 0.76712-0.47394 0.63643-0.27389 0.08047 0.83687
   4   2   7 8517.58  412.46   1 0.63189-0.33924 0.77186-0.40974 0.07040 0.84677
  -4   2  -7 9390.25  638.92   1-0.95722 0.65988 0.22503 0.13732-0.18201-0.73874
  -4  -2  -7 9478.40  579.73   1-0.96755 0.67366-0.06875-0.29434-0.24319-0.67791
  -4   2  -7 9584.86  590.77   1-0.95237 0.65942-0.05825 0.42079-0.29936-0.62298
   4  -2   8  338.73  230.48   1 0.62334-0.30317 0.48625-0.84830 0.61236 0.43411
   4   2   8  363.88  303.09   1 0.91192-0.59375 0.32855 0.03402 0.24592 0.80394
   4   2   8  288.14  298.19   1 0.76091-0.44219 0.62082-0.25875 0.18865 0.85878
   4  -2   8  287.88  199.22   1 0.61960-0.30205 0.48691-0.84927 0.61562 0.43301
   4   2   8  346.41  305.84   1 0.75843-0.44156 0.62345-0.26091 0.18993 0.85845
   4   2   8  267.75   99.23   1 0.59232-0.27603 0.78424-0.42213 0.18471 0.86349
  -4  -2  -8  307.73  217.48   1-0.94002 0.62343-0.04987-0.31265-0.33746-0.71665
  -4   2  -8  277.92  172.30   1-0.92691 0.61032-0.04188 0.40441-0.37296-0.68115
   4  -2   9 1197.99  543.57   1 0.59254-0.24832 0.45836-0.82047 0.66241 0.51493
   4   2   9  668.97  699.56   1 0.74346-0.40084 0.60075-0.23868 0.29386 0.88450
   4  -2   9  952.27  445.48   1 0.58887-0.24758 0.45873-0.82109 0.66541 0.51430
   4   2   9 1090.97  710.65   1 0.74037-0.39960 0.60399-0.24123 0.29501 0.88437
   4   2   9  943.46  339.07   1 0.54368-0.20287 0.78567-0.42353 0.29517 0.88287
  -4  -2  -9 1170.61  747.21   1-0.90267 0.56243-0.02876-0.33376-0.42939-0.75649
   4  -2  10 1645.10  525.47   1 0.55372-0.18539 0.42302-0.78513 0.71724 0.59092
   4  -2  10 1996.64  317.55   1 0.54967-0.18464 0.42322-0.78558 0.72023 0.59056
   4   2  10 2052.44  346.41   1 0.71364-0.34918 0.57641-0.21365 0.39806 0.91237
   4   2  10 2011.73  310.65   1 0.48540-0.12086 0.77436-0.41221 0.40590 0.90303
   4  -2  11  881.85  557.60   1 0.50134-0.11232 0.37722-0.74000 0.77868 0.66315
   4   2  11  725.74  616.76   1 0.67652-0.28836 0.54016-0.17740 0.50053 0.94094
   4   2  11  811.12  271.78   1 0.41294-0.02414 0.74919-0.38706 0.51787 0.92174
   4   2  12 1643.56  466.88   1 0.62580-0.21329 0.49264-0.13029 0.60470 0.96825
   4   2  12 1462.26  483.98   1 0.32180 0.09056 0.70277-0.34085 0.63447 0.93575
   4   2  13  107.21  100.46   1 0.55499-0.11874 0.42801-0.06566 0.71329 0.99075
  -4   4  13   13.85   43.56   1 0.25481-0.07303 0.66109 0.06276 0.70571 0.99535
  -4   4  12 1070.55  561.77   1 0.35842-0.20033 0.72287 0.00138 0.59076 0.97973
  -4   4  11    8.20   45.43   1 0.62662-0.49312 0.49340 0.23129 0.60323 0.83864
  -4   4  11   28.54  133.80   1 0.43445-0.30013 0.75812-0.03387 0.48631 0.95330
  -4   4  10   18.92   34.03   1 0.67394-0.56447 0.53769 0.18782 0.50663 0.80379
  -4   4  10   28.62  115.44   1 0.49573-0.38551 0.77711-0.05283 0.38774 0.92119
  -4   4  10    6.83   82.71   1 0.46231-0.35347 0.80271-0.07864 0.37677 0.93215
  -4  -4   9  648.51  446.56   1 0.31632-0.22633 0.21660-0.94043 0.92359 0.25368
  -4   4   9  495.62  603.56   1 0.71178-0.62463 0.56725 0.15740 0.41422 0.76489
  -4   4   9 1184.76  847.54   1 0.70904-0.62327 0.57182 0.15369 0.41263 0.76675
  -4   4   9 1104.81  690.05   1 0.05924 0.02352 0.97557-0.25262 0.21162 0.96730
  -4   4   9 1199.89  667.43   1 0.54535-0.45886 0.78583-0.06154 0.29167 0.88637
  -4   4   9 1216.98  680.88   1 0.56735-0.48195 0.76596-0.04169 0.30242 0.87523
  -4  -4   813332.06 1322.49   1 0.33270-0.26686 0.23080-0.95463 0.91434 0.13212
  -4   4   811936.46 1182.55   1 0.73763-0.67387 0.59452 0.12960 0.32005 0.72738
  -4   4   812429.68  881.46   1 0.73489-0.67281 0.59816 0.12735 0.31958 0.72876
  -4   4   812782.33  859.41   1 0.15621-0.09733 0.98385-0.26021 0.08754 0.96065
  -4   4   813126.06  944.80   1 0.58645-0.52370 0.78555-0.06127 0.19745 0.84970
  -4   4   812450.55  969.72   1 0.64717-0.58539 0.72492-0.00065 0.23603 0.81077
  -4  -4   7 1128.59  335.56   1 0.33448-0.29277 0.23234-0.95617 0.91330 0.00235
  -4   4   7  856.92  743.60   1 0.75565-0.71580 0.61442 0.10970 0.22687 0.68963
  -4   4   7  945.95  363.75   1 0.75342-0.71473 0.61736 0.10770 0.22629 0.69104
  -4   4   7 1085.63  152.15   1 0.24150-0.20587 0.96996-0.24631-0.02991 0.94709
  -4   4   7  935.39  169.14   1 0.62065-0.58226 0.77691-0.05269 0.10588 0.81129
  -4  -4   6  104.50  152.63   1 0.31972-0.30215 0.21955-0.94338 0.92172-0.13687
  -4   4   6   27.61  106.14   1 0.76654-0.75059 0.62852 0.09560 0.13177 0.65380
  -4   4   6   29.73   43.76   1 0.76431-0.74932 0.63145 0.09361 0.13074 0.65554
  -4   4   6   52.35   49.71   1 0.31992-0.30670 0.93695-0.21284-0.14076 0.92772
  -4   4   6   92.33  109.98   1 0.64809-0.63335 0.76145-0.03723 0.01318 0.77297
  -4  -4   5 1441.54  318.31   1 0.28277-0.28995 0.18907-0.91312 0.94036-0.28658
   4  -4  -5 1499.72  857.50   1 0.12422-0.11757-0.94141 0.21693 0.31361-0.96910
  -4   4   5 1241.37  266.33   1 0.77033-0.77827 0.63679 0.08746 0.03298 0.62180
  -4   4   5 1255.74  446.32   1 0.38868-0.39889 0.88787-0.16361-0.24627 0.90231
  -4   4   5 1421.55  697.07   1 0.66979-0.67883 0.73834-0.01389-0.07897 0.73416
  -4  -4   4  839.88  221.66   1 0.22145-0.25264 0.13636-0.86041 0.96558-0.44256
   4  -4  -4  932.27  607.22   1 0.20186-0.17107-0.86988 0.14544 0.45010-0.97449
  -4  -4   3  951.27  211.18   1 0.12756-0.18276 0.05636-0.78041 0.99022-0.59795
   4  -4  -3  893.22  788.57   1 0.37110-0.31730-0.74425 0.02012 0.55535-0.94813
  -4  -4   2 1974.03  340.10   1-0.00305-0.07625-0.05266-0.67146 0.99860-0.73710
   4  -4  -2 2239.69  440.85   1 0.57066-0.49221-0.56698-0.15766 0.59406-0.85610
  -4  -4   1 1327.82  265.53   1-0.16113 0.05769-0.18323-0.54127 0.96977-0.83886
   4  -4   0 2704.93  363.21   1-0.50855 0.63582-0.46271-0.26164 0.72613-0.72613
  -4  -4   0 2486.18  405.72   1-0.32424 0.19702-0.31634-0.40790 0.89151-0.89151
   4   4   0 2523.16  416.78   1 0.97307-0.84546 0.20268 0.52263-0.10988 0.10988
  -4  -4  -1 6972.71 1068.33   1-0.46856 0.31763-0.43147-0.29277 0.77089-0.90188
   4  -4   1 7003.76  682.25   1-0.28362 0.43458-0.28337-0.44113 0.91610-0.78520
   4   4   1 6726.25  804.95   1 0.97325-0.82185 0.20570 0.51961-0.10243 0.23361
  -4  -4  -1 7384.38  950.73   1 0.53167-0.68380-0.60815-0.11596 0.58950-0.72042
   4  -4   214947.87 1239.12   1-0.03461 0.20967-0.07902-0.64509 0.99627-0.73476
   4   4   219057.84 1801.52   1 0.97322-0.79804 0.22015 0.50516-0.06626 0.32856
  -4  -4  -216942.53 1590.79   1 0.39171-0.56841-0.72938 0.00525 0.56090-0.82275
   4  -4   3  201.78   99.66   1 0.15611 0.04313 0.08060-0.80465 0.98444-0.59217
   4   4   3  254.63  273.05   1 0.97080-0.77184 0.23936 0.48595-0.01658 0.41004
  -4  -4  -3  279.42  239.70   1 0.23196-0.43166-0.83308 0.10863 0.50221-0.89549
   4  -4   4 7248.64  604.10   1 0.27384-0.05058 0.18137-0.90542 0.94451-0.42149
   4   4   4 8221.48  961.26   1 0.96455-0.74181 0.26074 0.46457 0.04096 0.48364
  -4  -4  -4 8409.69  934.40   1 0.16139-0.38530-0.91109 0.18660 0.37935-0.90375
   4   4   4 7424.57  529.53   1 0.69591-0.47350 0.62669 0.09784-0.35066 0.87534
   4  -4   5  508.78  486.89   1 0.34163-0.09368 0.23856-0.96239 0.90904-0.25500
   4   4   5  750.36  945.52   1 0.95348-0.70696 0.28303 0.44228 0.10384 0.55191
  -4  -4  -5  874.95  598.10   1 0.09113-0.33917-0.96277 0.23828 0.25457-0.91007
   4   4   5  681.44  258.24   1 0.74646-0.50059 0.63303 0.09196-0.20505 0.86078
   4   4   5  506.90  302.34   1 0.43303-0.18870 0.84315-0.11888-0.31879 0.97483
   4   4   5  615.60  135.81   1 0.69140-0.44598 0.68185 0.04259-0.23883 0.89403
   4   4   5 5408.45  879.93   1 0.21092 0.03707 0.92208-0.19693-0.32449 0.97972
   4   4   6   47.16  214.35   1 0.93681-0.66630 0.30508 0.42007 0.17127 0.61612
  -4  -4  -6  407.40  272.84   1 0.02237-0.29523-0.99119 0.26656 0.13072-0.91751
   4   4   6   25.96   45.40   1 0.76377-0.49418 0.64070 0.08430-0.07839 0.86525
   4   4   6   25.19   38.37   1 0.35278-0.08514 0.91608-0.19197-0.19076 0.97772
   4   4   6   -3.69  108.02   1 0.67818-0.40912 0.72397 0.00048-0.12624 0.91248
   4   4   6  232.39  554.12   1 0.26527 0.00684 0.94545-0.22030-0.18913 0.97542
  -4   4  -6   54.29   72.74   1-0.94399 0.67093 0.22841 0.49630-0.23823-0.55099
   4   4   7 5321.95  929.81   1 0.91352-0.61919 0.32725 0.39789 0.24165 0.67698
   4   4   7 4802.25  625.65   1 0.77031-0.47555 0.63632 0.08793 0.04142 0.87528
   4   4   7 5016.32  360.46   1 0.76795-0.47477 0.63916 0.08590 0.04144 0.87590
   4   4   7 5936.56  491.77   1 0.65503-0.36238 0.75547-0.03125-0.01432 0.93151
   4   4   834500.43 2183.63   1 0.76430-0.44558 0.62528 0.09884 0.15767 0.88976
   4   4   838861.86 1881.36   1 0.76193-0.44506 0.62803 0.09703 0.15816 0.89022
   4   4   837045.57 1794.90   1 0.62326-0.30696 0.77586-0.05164 0.09788 0.95032
   4   4   9 1768.22  311.35   1 0.74545-0.40486 0.60828 0.11678 0.27255 0.90688
   4   4   9 1751.30  303.45   1 0.58161-0.24080 0.78604-0.06176 0.20943 0.96861
   4   4   9 1498.91  277.66   1 0.65528-0.31545 0.71996 0.00430 0.22870 0.94895
   4   4  1011410.07 2141.89   1 0.71726-0.35279 0.58004 0.14547 0.38611 0.92432
   4   4  1012910.10  612.18   1 0.52935-0.16481 0.78393-0.05964 0.32441 0.98452
   4   4  11  165.18  213.91   1 0.67591-0.28775 0.53957 0.18594 0.50199 0.93948
   4   4  11  116.83  317.50   1 0.46197-0.07316 0.76818-0.04393 0.44326 0.99635
   4   4  12 1644.01  348.09   1 0.61469-0.20218 0.48238 0.24231 0.62406 0.94889
   4   4  12 1766.38  366.48   1 0.37372 0.03885 0.73075-0.00649 0.57126 0.99923
  -4   6  11   49.41   48.38   1 0.39829-0.26397 0.74261 0.34377 0.53842 0.90119
  -4   6  11   12.56   45.95   1 0.27308-0.14143 0.83200 0.25399 0.48295 0.95683
  -4   6  10  957.84  250.21   1 0.46975-0.35922 0.77072 0.31565 0.43048 0.87825
  -4   6  10  876.90  490.39   1 0.42474-0.31589 0.81188 0.27422 0.40060 0.90832
  -4   6   9  404.24  324.99   1 0.08059 0.00216 0.97956 0.10487 0.18442 0.99450
  -4   6   9  412.14  184.38   1 0.52542-0.43893 0.78332 0.30310 0.33219 0.84585
  -4   6   9  492.71  265.55   1 0.52584-0.44060 0.78265 0.30345 0.33315 0.84488
  -4   6   8  226.00  143.37   1 0.17630-0.11742 0.98250 0.10296 0.06045 0.98775
  -4   6   8  219.95  196.69   1 0.60157-0.53980 0.74997 0.33642 0.27513 0.77167
  -4   6   7  509.29  459.34   1 0.25772-0.22109 0.96496 0.12118-0.04960 0.96771
  -4   6   7  302.38  122.52   1 0.60485-0.56647 0.78181 0.30452 0.15142 0.76576
  -4   6   7  419.91  181.87   1 0.65954-0.62139 0.71729 0.36910 0.22481 0.69114
   4  -6  -6   32.25  190.41   1 0.06284-0.08097-0.97700-0.10992 0.20386-0.99066
  -4   6   6   85.46  119.54   1 0.32632-0.31310 0.93324 0.15291-0.15039 0.93735
   4   6  -6   78.33   88.14   1 0.61607-0.63231 0.31433 0.77201-0.72229-0.06497
  -4   6   6   30.07   61.36   1 0.63315-0.61840 0.77119 0.31513 0.06624 0.71991
  -4   6   6   98.56  406.65   1 0.27222-0.25492 0.94703 0.14068-0.17040 0.95668
   4  -6  -5 9322.01 1087.38   1 0.13083-0.12419-0.93652-0.15020 0.32535-0.98084
  -4   6   510305.99  765.79   1 0.38552-0.39574 0.89062 0.19576-0.24124 0.89728
  -4   6   511302.12  868.76   1 0.65524-0.66414 0.75527 0.33105-0.01518 0.67031
   4  -6  -4 7342.62 2655.25   1 0.19569-0.16489-0.87676-0.20990 0.43935-0.96374
  -4   6   4 6489.96  398.99   1 0.43565-0.46928 0.84011 0.24628-0.32320 0.84804
   4   6  -4 6088.91  445.31   1 0.61677-0.58517 0.30109 0.78525-0.72731 0.20247
  -4   6   4 7108.73  521.16   1 0.67220-0.70489 0.73467 0.35200-0.09166 0.61582
   4  -6  -3    3.31  215.75   1 0.25592-0.20100-0.79959-0.28707 0.54332-0.93661
  -4   6   3    8.66   81.13   1 0.47753-0.53456 0.78446 0.30192-0.39576 0.78938
   4   6  -3   62.62  151.16   1 0.61547-0.55995 0.32413 0.76222-0.71846 0.32483
  -4   6   3   13.14   69.44   1 0.68377-0.74009 0.71089 0.37578-0.16460 0.55771
  -4   6   3   51.03  737.87   1 0.09631-0.15137 0.82334 0.26438-0.55933 0.95247
   4  -6  -2  476.59  474.51   1 0.44980-0.37142-0.68360-0.40258 0.57481-0.83666
  -4   6   2  547.32  357.27   1 0.51261-0.59273 0.72657 0.36024-0.45756 0.72037
   4   6  -2  491.74  155.89   1 0.61234-0.53291 0.36338 0.72296-0.70216 0.43974
  -4   6   2  -41.03 1095.93   1 0.03019-0.10936 0.74191 0.34580-0.66982 0.93192
   4  -6  -1 1841.22 1737.65   1 0.56396-0.46095-0.57434-0.51263 0.59339-0.72441
  -4  -6   1 2179.76 1775.20   1 0.59374-0.69676-0.54070-0.54627 0.59594-0.46492
  -4   6   1 1902.92  254.13   1 0.53947-0.64317 0.66951 0.41730-0.51065 0.64206
   4   6  -1 2014.39  286.19   1 0.60620-0.50284 0.41650 0.66984-0.67756 0.54635
  -4  -6   0   87.40  157.41   1 0.52735-0.65489-0.61250-0.47368 0.58888-0.58888
   4   6   0  -37.44  440.29   1-0.53032 0.65772 0.61343 0.47428-0.58523 0.58523
  -4   6   0   81.69  160.08   1 0.55977-0.68705 0.61641 0.47040-0.55383 0.55383
   4   6   0   61.20  118.72   1 0.59556-0.46829 0.48086 0.60549-0.64352 0.64352
  -4  -6  -1 9315.01  972.28   1 0.43945-0.59158-0.69219-0.39399 0.57253-0.70345
  -4   6  -1 9240.43  526.67   1 0.57429-0.72514 0.57054 0.51627-0.58712 0.45572
  -4  -6  -2  274.87  288.70   1 0.32811-0.50488-0.77322-0.31250 0.54269-0.80466
   4   6   2  -45.24  382.98   1-0.31990 0.49554 0.77321 0.31450-0.54758 0.80967
   4   6   2  407.10  266.56   1 0.55448-0.38005 0.63131 0.45550-0.54225 0.80506
  -4   6  -2  409.41  133.76   1 0.58349-0.75860 0.53554 0.55080-0.61055 0.34813
   4   6   2 2482.78 1524.79   1 0.03243 0.14320 0.74494 0.34278-0.66635 0.92845
  -4  -6  -3 9585.99 1617.92   1 0.22039-0.42009-0.84788-0.23877 0.48224-0.87553
   4   6   3 9973.16  556.94   1 0.52107-0.32307 0.70990 0.37692-0.47389 0.86810
  -4   6  -3 9951.74  572.48   1 0.58848-0.78750 0.51454 0.57180-0.62368 0.23005
   4   6   310034.48  593.39   1 0.69604-0.49742 0.63018 0.45662-0.34410 0.73761
  -4  -6  -4 5779.53 3111.00   1 0.16232-0.38623-0.91024-0.17648 0.38099-0.90539
   4   6   4 5534.67  425.92   1 0.47658-0.25566 0.78589 0.30050-0.39407 0.91890
   4   6   4 4855.77  413.69   1 0.69254-0.47075 0.67447 0.41220-0.25589 0.78005
   4   6   4  114.59  613.67   1 0.15271 0.07117 0.87924 0.20848-0.45125 0.97544
  -4  -6  -5 4413.98 2184.83   1 0.10116-0.34921-0.95683-0.12989 0.27252-0.92802
   4   6   5 4838.98  501.34   1 0.42208-0.17775 0.85531 0.23107-0.30054 0.95658
   4   6   5 5098.11  520.56   1 0.68342-0.43800 0.71184 0.37483-0.16191 0.81711
   4   6   5 1083.97  823.53   1 0.20857 0.03942 0.92068 0.16704-0.32993 0.98517
  -4  -6  -6 1319.78 1308.76   1 0.03769-0.31055-0.98666-0.10026 0.15848-0.94528
   4   6   6 1943.16  220.72   1 0.76792-0.49845 0.63898 0.44862 0.04448 0.74180
   4   6   6 2358.48  272.53   1 0.35508-0.08744 0.91444 0.17171-0.19432 0.98128
   4   6   6 2510.88  335.69   1 0.66683-0.39777 0.74243 0.34424-0.06422 0.85046
   4   6   7 1920.86  374.39   1 0.76144-0.46827 0.62737 0.46023 0.16309 0.75425
   4   6   7 2087.56  218.32   1 0.27439 0.01664 0.95881 0.12733-0.07362 0.99174
   4   6   7 1926.81  403.71   1 0.64176-0.34911 0.76603 0.32029 0.03653 0.88064
   4   6   8  652.97  551.61   1 0.74299-0.42592 0.60683 0.48144 0.28232 0.76602
   4   6   8  785.59  424.69   1 0.17427 0.13881 0.98269 0.10278 0.06321 0.98499
   4   6   8 1110.75  747.88   1 0.60830-0.29200 0.78093 0.30540 0.14186 0.90635
   4   6   9  835.58 1048.92   1 0.71119-0.37042 0.57395 0.51432 0.40592 0.77347
   4   6   9  992.65  309.05   1 0.56417-0.22337 0.78673 0.29969 0.25052 0.92752
   4   6   9 1082.45  347.00   1 0.60319-0.26336 0.74915 0.33723 0.27380 0.90385
   4   6  10   23.22   33.68   1 0.65967-0.29464 0.52426 0.56279 0.53849 0.77230
   4   6  10  111.57  112.63   1 0.50671-0.14217 0.77972 0.30670 0.36780 0.94113
   4   6  10   86.02   95.21   1 0.48732-0.12402 0.79553 0.29057 0.36012 0.94880
   4   6  11   13.09   38.44   1 0.42743-0.03863 0.75531 0.33106 0.49679 0.94282
   4   8  -9   -3.53  236.91   1-0.39673 0.30707 0.72321 0.72709-0.56534-0.61408
  -4   8   9  356.14  261.68   1 0.35183-0.26659 0.82457 0.62357 0.44310 0.73493
   4   8  -8   62.77  494.65   1-0.47089 0.40535 0.66623 0.78406-0.57830-0.47007
  -4   8   8  379.04  208.02   1 0.09805-0.03917 0.98157 0.46571 0.16411 0.88409
  -4   8   8  161.68  246.75   1 0.46771-0.40473 0.77007 0.67843 0.43386 0.61313
  -4   8   8  321.57  105.27   1 0.44896-0.38733 0.80619 0.64195 0.38539 0.66174
   4   8  -7  548.99  932.72   1-0.50987 0.46845 0.63238 0.81791-0.58323-0.33410
  -4   8   7   54.62   67.41   1 0.18730-0.15166 0.98127 0.46602 0.04547 0.87170
  -4   8   7    3.04   43.32   1 0.51861-0.47960 0.78214 0.66642 0.34541 0.57084
  -4   8   7   -9.21   91.23   1 0.51668-0.47866 0.78592 0.66222 0.33971 0.57653
   4   8  -6   12.64  691.21   1-0.52880 0.51150 0.61487 0.83543-0.58510-0.20118
  -4   8   6   53.04   92.05   1 0.25986-0.24664 0.96423 0.48397-0.05267 0.83963
  -4   8   6   20.85   29.49   1 0.55674-0.54147 0.78656 0.66200 0.26712 0.51823
  -4   8   6   53.16  115.06   1 0.56553-0.55100 0.76675 0.68177 0.30383 0.48127
   4   8  -5  148.80  760.66   1-0.53269 0.53950 0.61118 0.83911-0.58544-0.06979
  -4   8   5 1268.80  235.31   1 0.31859-0.32878 0.93770 0.51050-0.13877 0.79456
   4   8  -5 1058.95  205.62   1 0.55850-0.54911 0.62006 0.82903-0.55103-0.10598
  -4   8   5 1101.37  187.65   1 0.58579-0.59426 0.78563 0.66293 0.19908 0.45538
  -4   8   5  -97.67  350.74   1 0.27532-0.28214 0.94763 0.50267-0.16191 0.81715
  -4   8   5 1234.61  276.41   1 0.59977-0.60886 0.75087 0.69765 0.27661 0.37763
   4   8  -4  251.11  950.15   1-0.52326 0.55420 0.62007 0.83022-0.58459 0.06039
  -4   8   4  519.23  624.62   1 0.36731-0.40090 0.90532 0.54288-0.21333 0.73797
   4   8  -4  293.39  358.93   1 0.56435-0.53138 0.60280 0.84628-0.56407 0.03845
  -4   8   4   30.58  311.39   1 0.22530-0.25623 0.92999 0.52030-0.29046 0.81465
  -4   8   4  298.68  371.47   1 0.62120-0.65392 0.73974 0.70878 0.25871 0.26469
   4   8  -3   38.95  730.61   1-0.50065 0.55570 0.64066 0.80963-0.58219 0.18904
  -4   8   3  153.98   98.72   1 0.40767-0.46471 0.87016 0.57836-0.27689 0.67051
   4   8  -3  150.49  112.13   1 0.56394-0.50739 0.60407 0.84502-0.56313 0.16892
  -4   8   3   -0.78  296.63   1 0.17367-0.22872 0.89654 0.55375-0.40752 0.80066
  -4   8   3  161.25  180.59   1 0.62988-0.68622 0.73496 0.71356 0.25125 0.14129
   4   8  -2   97.22  658.33   1-0.46392 0.54309 0.67198 0.77831-0.57727 0.31518
  -4   8   2   16.02   72.01   1 0.44025-0.52070 0.83467 0.61385-0.33097 0.59338
   4   8  -2   25.18   80.76   1 0.55862-0.47850 0.61972 0.82937-0.55129 0.28849
  -4   8   2  161.25  567.26   1 0.12177-0.20094 0.85020 0.60009-0.51219 0.77429
  -4   8   2    9.88   90.82   1 0.62396-0.70393 0.73824 0.71028 0.25635 0.00535
  -4   8   1   30.39  394.16   1-0.34085 0.23756 0.76042 0.68987-0.55283 0.68388
   4   8  -1  312.80  737.33   1-0.41135 0.51464 0.71269 0.73760-0.56824 0.43720
   4   8  -1   36.54  127.41   1 0.54860-0.44490 0.64692 0.80217-0.52968 0.39828
  -4   8   1  132.89  222.49   1 0.46595-0.56981 0.80132 0.64720-0.37525 0.50646
  -4   8   1  631.18 1130.38   1 0.07118-0.17447 0.79433 0.65596-0.60331 0.73436
   4   8   0  136.60  624.14   1-0.34048 0.46789 0.76065 0.68964-0.55274 0.55274
  -4   8   0  -78.12  660.93   1-0.43855 0.31114 0.69221 0.75808-0.57320 0.57320
   4   8   0  705.81 1853.97   1 0.02072 0.10668 0.72892 0.72137-0.68429 0.68429
  -4   8   0   17.79  787.18   1 0.02353-0.15094 0.73281 0.71748-0.68004 0.68004
  -4   8  -1 -161.40  617.04   1-0.50909 0.35756 0.63309 0.81720-0.58314 0.45209
  -4   8  -1 3745.55  392.70   1 0.49910-0.64996 0.75112 0.69797-0.43214 0.30074
   4   8   1 3765.13  424.54   1 0.51265-0.36180 0.72649 0.72260-0.45765 0.58905
   4   8   1  183.80 1257.11   1 0.06556 0.08596 0.78751 0.66279-0.61282 0.74387
   4   8   225996.93 1255.68   1 0.48419-0.31010 0.77417 0.67435-0.40775 0.67016
  -4   8  -226948.26  910.22   1 0.50588-0.68031 0.73909 0.70999-0.44481 0.18201
   4   8   223942.60  797.26   1 0.68494-0.51043 0.70759 0.74131-0.17371 0.43579
   4   8   2 2007.69 3466.05   1 0.11306 0.06257 0.84130 0.60899-0.52862 0.79072
   4   8   3  957.14  916.30   1 0.44896-0.25145 0.82396 0.62456-0.34579 0.73941
  -4   8  -3  875.85  607.02   1 0.50539-0.70339 0.73999 0.70910-0.44388 0.04967
   4   8   3  783.30  811.96   1 0.67558-0.47744 0.72894 0.71996-0.11058 0.50370
   4   8   3  -86.53  588.71   1 0.16191 0.03785 0.88708 0.56321-0.43231 0.82545
   4   8   4  786.02  442.60   1 0.40472-0.18380 0.87304 0.57547-0.27209 0.79692
   4   8   4  772.55  551.40   1 0.66102-0.43930 0.74930 0.69913-0.04001 0.56412
   4   8   4  191.64  528.50   1 0.21079 0.01308 0.92201 0.52829-0.32478 0.84898
   4   8   5  203.54  131.44   1 0.34953-0.10530 0.91835 0.52985-0.18575 0.84155
   4   8   5   61.47   59.15   1 0.64087-0.39551 0.76662 0.68181 0.03973 0.61539
   4   8   5  126.19  447.18   1 0.25858-0.01058 0.94359 0.50670-0.20683 0.86207
   4   8   6  252.90  261.65   1 0.28116-0.01353 0.95604 0.49216-0.08346 0.87042
   4   8   6  323.97  417.33   1 0.61336-0.34435 0.77945 0.66898 0.12745 0.65870
   4   8   6  300.49  328.92   1 0.65912-0.39017 0.71756 0.73096 0.22519 0.55990
   4   8   7   19.73   40.43   1 0.19267 0.09716 0.98054 0.46674 0.03811 0.87906
   4   8   7   18.70   37.78   1 0.57628-0.28295 0.78643 0.66213 0.22234 0.69392
   4   8   7   35.50  108.57   1 0.60406-0.31148 0.74871 0.69981 0.27308 0.64287
  -4   8  -8   39.25  384.63   1-0.55075 0.23039 0.59360 0.85669-0.58681-0.46157
   4   8   8  138.51  213.22   1 0.52637-0.20930 0.78347 0.66509 0.33032 0.71683
   4   8   8  281.23  128.29   1 0.52758-0.21150 0.78201 0.66613 0.33189 0.71524
  -4  10   4  719.41  253.87   1 0.20503-0.23914 0.97855 0.83056 0.02109 0.50300
  -4  10   3   27.32   43.52   1 0.25370-0.31070 0.96631 0.84394-0.04385 0.43733
   4  10  -3  110.44  450.42   1 0.09948-0.04443 0.82682 0.98605-0.55361 0.16047
  -4  10   2   19.22   37.31   1 0.28918-0.36958 0.95255 0.85770-0.09517 0.35749
   4  10  -2    4.97   39.46   1 0.41085-0.33040 0.86699 0.94366-0.28207 0.01965
   4  10  -2   74.56  263.88   1 0.11862-0.03944 0.84701 0.96586-0.51818 0.25609
  -4  10   1 1335.61  286.79   1 0.31375-0.41755 0.94037 0.86988-0.13152 0.26268
   4  10  -1 1151.08  241.47   1 0.40834-0.30449 0.86949 0.94116-0.27799 0.14678
   4  10  -1  -25.05  582.16   1 0.14465-0.04136 0.87207 0.94079-0.46752 0.33647
   4  10   0  458.47  183.86   1 0.39519-0.26793 0.88202 0.92863-0.25671 0.25671
  -4  10   0  318.93   75.78   1 0.32739-0.45460 0.93260 0.87765-0.15201 0.15201
   4  10   0  -83.24  198.85   1 0.17624-0.04883 0.89852 0.91434-0.40200 0.40200
  -4  10  -1 1089.99  220.77   1 0.32780-0.47841 0.93236 0.87789-0.15263 0.02147
   4  10   1 2071.20  408.23   1 0.37255-0.22194 0.90120 0.90905-0.22155 0.35271
   4  10   1  -48.04  171.33   1 0.21241-0.06088 0.92295 0.88991-0.32102 0.45206
   4  10   2  178.87  195.68   1 0.34016-0.16615 0.92463 0.88562-0.17140 0.43372
   4  10   2   48.61  178.85   1 0.25247-0.07683 0.94163 0.87124-0.22273 0.48482
   4  10   3   88.32   99.40   1 0.29623-0.09881 0.94929 0.86096-0.10553 0.49901
   4  10   4   65.81   87.56   1 0.23592-0.01583 0.97154 0.83757-0.02203 0.54613
  -5   1  13   22.20   34.95   1 0.49538-0.34525 0.37191-0.19052 0.78503 0.91896
  -5   1  13   15.59   31.43   1 0.15918-0.00920 0.59247-0.41151 0.78971 0.91136
  -5   1  12  129.99  101.58   1 0.55926-0.43393 0.43188-0.25070 0.70760 0.86536
  -5  -1  12  179.85  105.09   1 0.47608-0.34973 0.35476-0.53615 0.80466 0.76825
  -5   1  12   81.43   76.51   1 0.25695-0.13074 0.66251-0.48155 0.70360 0.86661
  -5   1  11   80.39   82.08   1 0.60938-0.50778 0.47750-0.29632 0.63296 0.80891
  -5  -1  11  121.33  135.11   1 0.52775-0.42520 0.40083-0.58222 0.74886 0.69297
  -5  -1  11   94.10   65.66   1 0.14687-0.04506 0.58454-0.76554 0.79796 0.64180
  -5   1  11  104.96  116.21   1 0.33268-0.23018 0.70883-0.52776 0.62200 0.81761
  -5  -1  10   31.80  200.29   1 0.57087-0.48882 0.43857-0.61963 0.69408 0.61408
  -5   1  10   62.20  198.92   1 0.65252-0.57054 0.51357-0.33255 0.55718 0.75092
  -5  -1  10   99.62   83.60   1 0.56689-0.48904 0.43877-0.61995 0.69720 0.61359
  -5   1  10  140.99  115.40   1 0.64903-0.57117 0.51427-0.33309 0.56060 0.75020
  -5  -1  10   85.12   78.35   1 0.21415-0.13546 0.63314-0.81411 0.74382 0.56469
  -5   1  10   84.95  127.60   1 0.39496-0.31624 0.74106-0.56000 0.54298 0.76576
  -5  -1   9 1324.75  383.22   1 0.60285-0.54491 0.46782-0.64888 0.64630 0.53105
  -5   1   9 1353.55  985.83   1 0.68424-0.62893 0.54042-0.35925 0.48964 0.68947
  -5  -1   9 1363.16  218.13   1 0.59921-0.54509 0.46817-0.64935 0.64942 0.53029
  -5   1   9 1449.74  220.24   1 0.68086-0.62695 0.54431-0.36293 0.49004 0.68934
  -5  -1   9 1296.34  521.89   1 0.26623-0.21131 0.66859-0.84956 0.69434 0.48332
  -5   1   9 1296.00  189.52   1 0.44773-0.39279 0.76318-0.58212 0.46592 0.71194
  -5  -1   8  427.51  203.40   1 0.62802-0.59427 0.49061-0.67163 0.60405 0.44243
  -5   1   8  443.56  408.80   1 0.70948-0.67800 0.56498-0.38381 0.42121 0.62688
  -5  -1   8  614.90  341.94   1 0.62439-0.59401 0.49134-0.67251 0.60721 0.44142
  -5   1   8  500.30  386.31   1 0.70613-0.67593 0.56893-0.38755 0.42151 0.62682
  -5  -1   8  427.68  253.72   1 0.30769-0.27654 0.69447-0.87544 0.65041 0.39640
  -5   1   8  408.16  111.52   1 0.49403-0.46307 0.77668-0.59561 0.39078 0.65637
  -5  -1   720294.87 1122.17   1 0.64645-0.63680 0.50785-0.68887 0.56937 0.34630
  -5   1   719077.35 1096.36   1 0.72911-0.72113 0.58564-0.40461 0.35413 0.56236
  -5   1   717635.00  569.30   1 0.72602-0.71951 0.58894-0.40756 0.35500 0.56230
  -5  -1   718772.18  588.51   1 0.64305-0.63641 0.50867-0.68985 0.57247 0.34508
  -5   1   718718.18  597.60   1 0.53314-0.52592 0.78446-0.60339 0.31682 0.59943
  -5  -1   6 3037.87  414.75   1 0.65826-0.67272 0.51900-0.70003 0.54527 0.23958
  -5   1   6 2394.98  368.54   1 0.74422-0.76014 0.60156-0.42053 0.29026 0.49531
  -5  -1   524458.01 2069.95   1 0.66216-0.70073 0.52271-0.70374 0.53693 0.11711
  -5   1   523687.43 1990.69   1 0.75521-0.79503 0.61390-0.43287 0.22974 0.42490
  -5  -1   4 8655.32  891.58   1 0.65438-0.71706 0.51533-0.69635 0.55336-0.03012
  -5   1   4 8984.36 1024.99   1 0.89442-0.95852 0.34131-0.16002 0.28901 0.23591
  -5   1   4 8528.83  863.69   1 0.76256-0.82629 0.62293-0.44190 0.17448 0.34922
  -5  -1   3 6875.64  694.39   1 0.62444-0.71122 0.48727-0.66830 0.61044-0.21800
  -5   1   3 7275.89  812.38   1 0.89373-0.98165 0.34177-0.16049 0.29062 0.10307
   5  -1  -3 6423.81  649.40   1 0.06961 0.01714-0.97394 0.79282 0.21595-0.60925
  -5   1   3 6808.14  681.67   1 0.76674-0.85438 0.62882-0.44779 0.12913 0.26365
  -5  -1   2106140.9 3241.35   1 0.54212-0.65294 0.41254-0.59359 0.73206-0.47042
   5  -1  -2114084.2 3486.70   1 0.21087-0.09999-0.85944 0.67833 0.46575-0.72794
  -5   1   2112379.6 3361.68   1 0.76820-0.87971 0.63100-0.44994 0.10812 0.15379
  -5  -1   1136858.5 4054.38   1 0.32974-0.46468 0.22823-0.40919 0.91606-0.78525
  -5   1   1138868.5 3986.12   1 0.76080-0.89625 0.62068-0.43965 0.18951-0.05858
   5   1   062571.69 1987.34   1 0.44800-0.28878-0.23297 0.41423-0.86315 0.86315
  -5  -1  -137829.55 1280.32   1-0.42201 0.23928-0.39465 0.21359 0.81617-0.94716
   5  -1   137331.90 1217.50   1 0.62902-0.44577-0.14707-0.03412-0.76336 0.89451
   5   1   135670.56 1343.10   1 0.75862-0.57537-0.06651 0.24793-0.64813 0.77942
  -5  -1  -137883.94 1370.36   1 0.23311-0.41638-0.83156 0.65045 0.50418-0.63528
  -5  -1  -138483.46 1335.90   1 0.22709-0.41115-0.83059 0.64963 0.50852-0.63950
   5   1   2 2012.57  358.48   1 0.88901-0.68195 0.04335 0.13799-0.45584 0.71827
   5  -1   2 2051.95  309.27   1 0.91546-0.70840 0.07411-0.25546-0.39554 0.65797
  -5  -1  -2 1774.44  285.44   1 0.11199-0.31945-0.94991 0.76879 0.29184-0.55404
   5  -1   2 1929.20  277.83   1 0.76842-0.56130 0.63139-0.81245 0.10427 0.15763
   5   1   365394.26 2522.22   1 0.94556-0.71469 0.11861 0.06271-0.30309 0.69663
   5  -1   363761.05 2270.27   1 0.96802-0.73716 0.17259-0.35392-0.18209 0.57563
  -5  -1  -363692.42 2222.09   1 0.02464-0.25659-0.99058 0.80942 0.13484-0.52823
   5  -1   365255.61 2179.47   1 0.76549-0.53443 0.62695-0.80798 0.14471 0.24806
   5  -1   415762.43 1474.74   1 0.97209-0.71744 0.23184-0.41316-0.03626 0.56087
   5   1   414864.68 1474.27   1 0.96876-0.71411 0.17548 0.00584-0.17530 0.70002
   5  -1   414439.13 1271.94   1 0.75955-0.50458 0.61911-0.80014 0.19943 0.32428
   5  -1   5 1410.16  628.95   1 0.95793-0.67951 0.27522-0.45655 0.08144 0.57432
   5   1   5 1560.08  625.83   1 0.97313-0.69471 0.22167-0.04034-0.06240 0.71817
   5  -1   5 1312.46  283.62   1 0.75004-0.47116 0.60798-0.78901 0.26037 0.39427
   5  -1   612255.64 1057.40   1 0.93247-0.63008 0.30979-0.49108 0.18585 0.60154
   5   1   613106.25 1253.66   1 0.96442-0.66222 0.26106-0.07973 0.04184 0.74506
   5  -1   613298.22 1026.72   1 0.73650-0.43372 0.59332-0.77435 0.32486 0.46071
   5   1   613333.75 1046.98   1 0.77031-0.46759 0.63702-0.45595 0.02848 0.75726
   5  -1   7  262.88  282.98   1 0.89668-0.57047 0.33979-0.52107 0.28375 0.63487
   5   1   7  512.21  410.97   1 0.94486-0.61887 0.29564-0.11431 0.14092 0.77714
   5  -1   7  352.21  269.86   1 0.71866-0.39261 0.57412-0.75528 0.39230 0.52477
   5   1   7  396.08  366.40   1 0.76611-0.43943 0.62787-0.44684 0.13725 0.77924
   5  -1   7  276.59  130.97   1 0.71457-0.38932 0.57734-0.75872 0.39503 0.52226
   5   1   7  284.06  135.24   1 0.76365-0.43867 0.63047-0.44920 0.13902 0.77831
   5   1   7  238.12  135.27   1 0.59895-0.27451 0.78310-0.60204 0.16739 0.74979
  -5   1  -7  322.90  233.66   1-0.96349 0.63430 0.22269-0.04151-0.14876-0.77199
  -5  -1  -7  292.69  220.79   1-0.94210 0.61291 0.22878-0.40996-0.24525-0.67550
  -5   1  -7  316.24  222.54   1-0.97555 0.64981-0.07642 0.25797-0.20610-0.71499
  -5  -1  -7  336.81  166.63   1-0.98149 0.65575-0.08322-0.09832-0.17254-0.74856
   5   1   8  299.23  363.79   1 0.91504-0.56500 0.32600-0.14471 0.23755 0.81231
   5   1   8  494.10  407.32   1 0.75356-0.40297 0.61198-0.43095 0.24003 0.80739
   5  -1   8  325.01  253.80   1 0.69534-0.34546 0.55113-0.73229 0.46124 0.58685
   5  -1   8  350.37  204.60   1 0.69115-0.34221 0.55426-0.73564 0.46378 0.58456
   5   1   8  463.88  553.21   1 0.75094-0.40225 0.61448-0.43321 0.24185 0.80654
   5   1   8  313.73   99.45   1 0.55200-0.20314 0.78632-0.60525 0.27747 0.76968
  -5   1  -8  532.16  417.63   1-0.94209 0.58863 0.22878-0.04760-0.24527-0.80702
  -5  -1  -8  393.95  310.82   1-0.96076 0.61123-0.06306-0.11848-0.27014-0.78254
  -5   1  -8  376.14  276.09   1-0.95361 0.60517-0.05916 0.24043-0.29518-0.75893
   5  -1   9 5102.90  705.01   1 0.66489-0.28879 0.52530-0.70633 0.53100 0.64628
   5   1   9 4855.05 2349.39   1 0.73302-0.35853 0.58968-0.40865 0.33904 0.83932
   5   1   9 4983.87  413.33   1 0.72972-0.35708 0.59276-0.41138 0.34078 0.83860
   5  -1   9 5265.17  391.13   1 0.66161-0.28842 0.52610-0.70727 0.53430 0.64542
   5   1   9 4617.90  327.43   1 0.49721-0.12461 0.77748-0.59641 0.38509 0.79294
  -5  -1  -9 5415.86  572.78   1-0.92922 0.55713-0.04323-0.13803-0.36700-0.81888
  -5   1  -9 5391.88  551.44   1-0.92351 0.55142-0.03992 0.22119-0.38150-0.80438
   5  -1  10 6603.17  840.00   1 0.62833-0.22812 0.49090-0.67192 0.60349 0.70460
   5   1  10 5931.56  816.59   1 0.70417-0.30662 0.55974-0.37858 0.43682 0.87330
   5  -1  10 7177.24  512.16   1 0.62462-0.22768 0.49155-0.67272 0.60681 0.70398
   5   1  10 7267.76  538.34   1 0.70058-0.30424 0.56346-0.38208 0.43782 0.87260
   5   1  10 6808.50  439.82   1 0.43084-0.03400 0.75669-0.57562 0.49173 0.81701
   5  -1  11 1118.84  939.03   1 0.57804-0.15736 0.44888-0.63005 0.68144 0.76043
   5   1  11 1340.23 1142.32   1 0.66147-0.24079 0.52596-0.34479 0.53461 0.90726
   5   1  11 1025.00  700.83   1 0.35134 0.06927 0.71910-0.53804 0.59954 0.84007
   5   1  12  203.49  221.87   1 0.60972-0.16531 0.47782-0.29664 0.63239 0.94057
   5  -1  12  161.49  226.54   1 0.51972-0.07508 0.39364-0.57502 0.75824 0.81467
   5   1  13   16.68   39.45   1 0.54031-0.07188 0.41211-0.23072 0.73363 0.97035
  -5   3  13    4.21   34.89   1 0.49822-0.34808 0.37444 0.16972 0.78202 0.92196
  -5   3  13   21.99   25.47   1 0.24796-0.09798 0.65652-0.11363 0.71239 0.98868
  -5   3  12  337.62  435.83   1 0.57539-0.45006 0.44648 0.09704 0.68525 0.88770
  -5   3  12  530.95  640.33   1 0.34319-0.21691 0.71468-0.17148 0.60947 0.96101
  -5   3  11  704.70  507.54   1 0.63121-0.52962 0.49766 0.04586 0.59488 0.84699
  -5   3  11  767.69  267.60   1 0.41630-0.31380 0.75064-0.20745 0.51306 0.92655
  -5   3  10 1208.17  932.84   1 0.67358-0.59599 0.53735 0.00678 0.50747 0.80296
  -5   3  10 1153.41  650.42   1 0.47678-0.39834 0.77184-0.22863 0.42065 0.88829
  -5  -3   9 3174.38  581.59   1 0.43509-0.37693 0.32035-0.86322 0.84146 0.33581
  -5   3   9 2500.33 1994.11   1 0.70901-0.65369 0.56451-0.02101 0.42264 0.75646
  -5   3   9 3356.80  308.63   1 0.70607-0.65216 0.56887-0.02473 0.42172 0.75767
  -5   3   9 2992.22  340.92   1 0.01063 0.04033 0.96218-0.41997 0.27226 0.90666
  -5   3   9 3655.15  370.85   1 0.52664-0.47194 0.78351-0.24030 0.32979 0.84825
  -5   3   9 3103.46  423.29   1 0.52866-0.47523 0.78161-0.23856 0.33111 0.84692
  -5  -3   8 2655.44  509.86   1 0.45408-0.42005 0.33711-0.87999 0.82471 0.22175
  -5   3   8 2214.14 1239.55   1 0.73363-0.70175 0.59032-0.04723 0.33658 0.71085
  -5   3   8 2322.00  253.08   1 0.73079-0.70059 0.59387-0.04973 0.33652 0.71182
  -5   3   8 2353.32  202.65   1 0.10622-0.07911 0.98244-0.43970 0.15352 0.89467
  -5   3   8 2326.40  642.83   1 0.56876-0.53781 0.78670-0.24349 0.24000 0.80714
  -5   3   8 2092.38  279.89   1 0.61719-0.58721 0.74190-0.19870 0.26211 0.78468
  -5  -3   7 8916.83  810.29   1 0.46358-0.45386 0.34244-0.88560 0.81720 0.09851
  -5   3   7 8510.73  770.90   1 0.75165-0.74367 0.60980-0.06671 0.25129 0.66520
  -5  -3   7 8422.41  434.31   1 0.46110-0.45371 0.34151-0.88568 0.81899 0.09854
  -5   3   7 7888.73  418.34   1 0.74938-0.74250 0.61269-0.06888 0.25105 0.66628
  -5   3   7 8171.31  354.21   1 0.19266-0.18880 0.98054-0.43781 0.03813 0.87904
  -5   3   7 7799.06  412.39   1 0.60462-0.59802 0.78186-0.23870 0.15206 0.76511
  -5  -3   6 9152.74  857.42   1 0.45601-0.47026 0.33883-0.88170 0.82294-0.03809
   5  -3  -6 9557.27  980.42   1 0.00865 0.00505-0.99437 0.45090 0.10578-0.89258
  -5   3   6 8564.23  946.32   1 0.76362-0.77954 0.62435-0.08125 0.16452 0.62105
  -5  -3   6 7575.17  490.21   1 0.45558-0.47198 0.33663-0.88080 0.82408-0.03762
  -5   3   6 7517.47  447.28   1 0.27467-0.29325 0.95870-0.41562-0.07403 0.86098
  -5   3   6 7243.55  488.09   1 0.63433-0.65138 0.77055-0.22738 0.06227 0.72388
  -5  -3   5  874.37  248.85   1 0.43301-0.47140 0.31851-0.86138 0.84323-0.18919
   5  -3  -5  898.98  740.16   1 0.08875-0.05027-0.96411 0.42074 0.25031-0.90581
  -5   3   5  636.32  572.03   1 0.76969-0.80949 0.63402-0.09083 0.07473 0.58005
  -5  -3   457005.23 2225.78   1 0.38549-0.44801 0.27678-0.81966 0.88021-0.35698
  -5   3   452832.25 2350.93   1 0.88963-0.95373 0.34443 0.19942 0.29988 0.22504
   5  -3  -459894.72 2495.79   1 0.17534-0.11271-0.89788 0.35452 0.40385-0.92825
  -5  -3   3   71.35  124.60   1 0.30236-0.38902 0.20452-0.74739 0.93099-0.53856
  -5   3   3   25.71  157.03   1 0.88804-0.97596 0.34544 0.19841 0.30343 0.09026
   5   3  -3   19.23   49.08   1 0.31276-0.22558-0.28439 0.82818-0.90626 0.51307
   5  -3  -3   16.89   38.09   1 0.34465-0.25896-0.76244 0.21958 0.54766-0.94061
  -5  -3   2 1026.49  213.04   1 0.16954-0.28056 0.09203-0.63506 0.98121-0.71970
   5   3  -2  920.41  133.33   1 0.62035-0.50916-0.15173 0.69534-0.76952 0.50723
   5  -3  -2 1093.03  268.10   1 0.62066-0.51031-0.50806-0.03543 0.59724-0.85928
  -5  -3   114999.81 1278.90   1-0.01260-0.12243-0.06064-0.48244 0.99807-0.86732
   5   3  -116387.36 1362.57   1 0.79630-0.66064-0.03922 0.58348-0.60364 0.47236
   5  -3   057107.35 1753.37   1-0.46972 0.62874-0.43238-0.11080 0.76967-0.76967
  -5  -3   057385.08 2028.96   1-0.21913 0.06013-0.23083-0.31254 0.94799-0.94799
   5   3   057326.57 2082.25   1 0.88265-0.72315 0.03664 0.50740-0.46862 0.46862
  -5  -3  -1 3855.51  632.15   1-0.40587 0.22314-0.38181-0.16136 0.83035-0.96133
   5  -3   1 3413.62  420.09   1-0.05788 0.24080-0.09840-0.44468 0.99346-0.86271
   5   3   1 3932.96  594.20   1 0.92893-0.74565 0.09226 0.45178-0.35859 0.48981
  -5  -3  -1 4373.77  679.43   1 0.50767-0.69168-0.63174 0.08864 0.58585-0.71677
  -5  -3  -218993.80 1598.49   1-0.54670 0.33948-0.49227-0.05098 0.67732-0.93922
   5  -3   218150.91 1453.24   1 0.27943-0.07239 0.18620-0.72923 0.94193-0.68042
   5   3   220086.18 1994.51   1 0.95522-0.74814 0.13743 0.40655-0.26206 0.52441
  -5  -3  -217627.75 1552.38   1 0.33702-0.54568-0.76747 0.22460 0.54538-0.80736
   5  -3   3   40.43   56.63   1 0.44509-0.21359 0.32917-0.87204 0.83279-0.44036
   5   3   3   35.25  154.99   1 0.96906-0.73820 0.17674 0.36724-0.17233 0.56587
  -5  -3  -3   84.52  206.86   1 0.19999-0.43152-0.87199 0.32866 0.44684-0.84013
   5  -3   415762.54 1386.15   1 0.51933-0.26385 0.39206-0.93523 0.75932-0.23605
   5   3   416357.25 1754.91   1 0.97341-0.71877 0.21218 0.33180-0.08636 0.61097
  -5  -3  -415212.58 1468.40   1 0.12263-0.37837-0.94256 0.39919 0.31078-0.83518
   5  -3   5 3798.06  426.30   1 0.54773-0.26814 0.41760-0.96076 0.72497-0.07089
   5   3   5 4058.40  904.24   1 0.96957-0.69115 0.24482 0.29916-0.00213 0.65789
  -5  -3  -5 4410.29  550.00   1 0.04962-0.33007-0.98242 0.43896 0.18005-0.83571
   5  -3   610338.31  774.15   1 0.55347-0.24977 0.42279-0.96595 0.71756 0.06733
   5   3   610407.87 1180.36   1 0.95794-0.65574 0.27520 0.26878 0.08138 0.70553
   5   3   610773.98  508.60   1 0.76218-0.46078 0.64028-0.09653-0.09538 0.88224
   5   3   610699.06  540.92   1 0.67751-0.37664 0.72531-0.18197-0.12207 0.90831
  -5   3  -610098.87  542.97   1-0.96872 0.66381 0.22006 0.32346-0.11485-0.67436
  -5   3  -6 9666.35  553.77   1-0.94705 0.64591-0.05452 0.59833-0.31643-0.47415
   5  -3   7 4889.26  590.85   1 0.54477-0.21696 0.41493-0.95810 0.72872 0.18699
   5   3   7 4338.67 1696.35   1 0.93846-0.61225 0.30318 0.24067 0.16547 0.75316
   5   3   7 4489.68  607.73   1 0.77030-0.44368 0.63717-0.09397 0.02546 0.89124
   5  -3   7 4484.82  325.96   1 0.54246-0.21678 0.41405-0.95822 0.73094 0.18658
   5   3   7 4603.71  411.20   1 0.76795-0.44296 0.63997-0.09617 0.02598 0.89136
   5   3   7 5297.77  395.93   1 0.65219-0.32776 0.75805-0.21488-0.00281 0.92000
  -5   3  -7 5151.16  445.00   1-0.95209 0.62290 0.22653 0.31700-0.20553-0.71522
  -5   3  -7 4664.90  431.04   1-0.92532 0.60053-0.04096 0.58476-0.37698-0.54537
   5  -3   8   51.85  163.74   1 0.52483-0.17291 0.39700-0.94016 0.75295 0.29358
   5   3   8    5.61  176.47   1 0.91044-0.56039 0.32972 0.21414 0.24979 0.80007
   5   3   8   53.70  158.63   1 0.76576-0.41517 0.62734-0.08425 0.14160 0.90583
   5  -3   8   65.81   94.51   1 0.52240-0.17292 0.39603-0.94019 0.75515 0.29346
   5   3   8   79.58   86.51   1 0.76336-0.41467 0.63004-0.08624 0.14252 0.90587
   5   3   8  150.49  142.04   1 0.61783-0.26975 0.77795-0.23479 0.11434 0.93387
   5   3   9   50.86  282.25   1 0.75111-0.37662 0.60919-0.06610 0.25436 0.92400
   5  -3   9   96.85   74.37   1 0.49171-0.11844 0.36864-0.91281 0.78886 0.39082
   5   3   9  120.62  127.89   1 0.74861-0.37622 0.61182-0.06802 0.25541 0.92402
   5   3   9  107.26   91.91   1 0.57342-0.20083 0.78657-0.24335 0.22912 0.94892
   5   3  10   23.67   85.12   1 0.72297-0.32663 0.58583-0.04168 0.36620 0.94422
   5   3  10   66.73  114.70   1 0.51850-0.12217 0.78212-0.23890 0.34561 0.96333
   5   3  11 4393.91  634.69   1 0.68588-0.26585 0.54915-0.00501 0.47747 0.96400
   5   3  11 4660.49  563.18   1 0.44859-0.02798 0.76350-0.22031 0.46458 0.97503
   5   3  12  577.62  439.44   1 0.63285-0.18843 0.49917 0.04435 0.59187 0.98108
   5   3  12  457.97  470.20   1 0.35860 0.08578 0.72297-0.17978 0.59052 0.97996
   5   3  13 1591.43  550.97   1 0.55402-0.08587 0.42715 0.11637 0.71455 0.98948
  -5   5  12   18.86   39.52   1 0.34045-0.21417 0.71316 0.19215 0.61277 0.95771
  -5   5  11  589.56  341.80   1 0.42226-0.31976 0.75317 0.15214 0.50441 0.93520
  -5   5  11  324.73  387.19   1 0.30917-0.20930 0.82970 0.07529 0.46481 0.97497
  -5   5  10 2861.27  372.06   1 0.63603-0.55817 0.50213 0.40374 0.58593 0.72486
  -5   5  10 2791.47  338.44   1-0.02523 0.09952 0.94849-0.04479 0.31587 0.99404
  -5   5  10 3021.30  409.39   1 0.48585-0.40742 0.77448 0.13086 0.40512 0.90382
  -5   5  10 3190.86  451.38   1 0.44847-0.37143 0.80631 0.09877 0.38571 0.92321
  -5   5   9  620.00  638.49   1 0.68092-0.62702 0.54438 0.36251 0.48988 0.68950
  -5   5   9  895.43  727.19   1 0.08225-0.03127 0.97982-0.07612 0.18229 0.99663
  -5   5   9 1152.38 1047.64   1 0.53647-0.48178 0.78489 0.12045 0.31006 0.86798
  -5   5   9  822.45  590.83   1 0.54660-0.49317 0.77473 0.13035 0.31790 0.86013
  -5   5   8   38.81   50.63   1 0.71381-0.68360 0.57657 0.33032 0.39753 0.65081
  -5   5   8   98.67  119.88   1 0.17497-0.14786 0.98262-0.07806 0.06226 0.98594
  -5   5   8   51.53  142.91   1 0.57789-0.54693 0.78633 0.11902 0.21847 0.82867
  -5   5   8   39.63  119.22   1 0.62193-0.59196 0.73935 0.16597 0.25808 0.78871
   5  -5  -7  214.40  353.33   1-0.00662-0.00391-0.99696 0.09118 0.07792-0.99585
  -5   5   7  520.98  211.23   1 0.25649-0.25167 0.96538-0.06025-0.04784 0.96596
  -5   5   7  680.04  541.68   1 0.61205-0.60544 0.77986 0.12541 0.13123 0.78595
  -5  -5   6  119.37  205.36   1 0.13459-0.14958 0.06233-0.96739 0.98893-0.20439
   5  -5  -6  127.11  191.69   1 0.06593-0.05221-0.97562 0.06984 0.20942-0.99621
  -5   5   6   60.01   72.74   1 0.32680-0.34538 0.93295-0.02782-0.15111 0.93807
  -5   5   6   67.87   86.48   1 0.63950-0.65654 0.76750 0.13777 0.04455 0.74160
  -5   5   6  -41.28  339.08   1 0.27203-0.28658 0.94700-0.04056-0.17092 0.95721
  -5  -5   5 2970.39  447.31   1 0.09011-0.12939 0.02565-0.93080 0.99560-0.34184
   5  -5  -5 2623.48 1767.26   1 0.13864-0.10016-0.93047 0.02486 0.33918-0.99468
  -5   5   5 2720.15  277.88   1 0.38870-0.43073 0.88786 0.01746-0.24630 0.90234
  -5   5   5 3167.96  510.58   1 0.66102-0.70171 0.74930 0.15597-0.04004 0.69518
  -5   5   5  515.78  372.10   1 0.21647-0.25514 0.92527-0.01883-0.31149 0.96673
  -5  -5   3 3944.65  440.33   1-0.06629-0.02086-0.10539-0.79975 0.99221-0.59996
   5  -5  -3 4464.89  509.01   1 0.36639-0.28071-0.74765-0.15711 0.55391-0.94686
  -5   5   3 4076.32  316.36   1 0.48693-0.57578 0.76982 0.13550-0.41270 0.80633
  -5   5   3 3522.49  285.89   1 0.68813-0.77626 0.69696 0.20859-0.20179 0.59490
  -5   5   3   67.85  591.30   1 0.08034-0.16725 0.80518 0.10124-0.58757 0.98071
  -5  -5   2 1522.92  274.62   1-0.17775 0.06628-0.19690-0.70872 0.96417-0.70235
   5  -5  -2 1388.13  949.34   1 0.53726-0.42699-0.60247-0.30267 0.59026-0.85211
  -5   5   2 1227.97  186.70   1 0.52473-0.63667 0.70233 0.20334-0.48106 0.74387
  -5  -5   116844.70  843.59   1-0.29985 0.16462-0.29653-0.60910 0.90672-0.77581
  -5  -5   0 2260.46  314.16   1-0.41978 0.26076-0.39288-0.51242 0.81818-0.81818
  -5  -5   0 2629.05  538.56   1 0.57033-0.72980-0.56735-0.33846 0.59403-0.59403
   5   5   0 2162.00  244.48   1 0.61275-0.45367 0.35894 0.54634-0.70408 0.70408
  -5  -5  -1  332.90  381.70   1-0.52595 0.34280-0.47623-0.42920 0.70467-0.83562
  -5  -5  -1  426.68  258.22   1 0.47557-0.65957-0.66133-0.24381 0.58009-0.71102
   5   5   1  369.35  132.86   1 0.60034-0.41733 0.45466 0.45063-0.65797 0.78918
   5   5   2   28.41   72.19   1 0.95875-0.75167 0.27365 0.63298 0.07700 0.18530
  -5  -5  -2   66.08  131.38   1 0.35481-0.56346-0.75562-0.14914 0.55062-0.81259
   5   5   2   66.55   74.93   1 0.57835-0.37143 0.55536 0.34992-0.59760 0.86002
   5   5   2  774.05 1723.53   1 0.01059 0.19690 0.71466 0.19177-0.69940 0.96149
   5   5   3   67.87  134.27   1 0.95429-0.72343 0.28170 0.62494 0.09999 0.29346
  -5  -5  -3   79.76  290.61   1 0.22670-0.45823-0.83991-0.06563 0.49314-0.88643
   5   5   3   41.81   75.01   1 0.67872-0.44815 0.58690 0.31987-0.44144 0.83476
   5   5   3    3.97   56.69   1 0.54478-0.31496 0.65661 0.24907-0.52165 0.91586
   5   5   3   99.85  576.29   1 0.07905 0.15255 0.80368 0.10275-0.58980 0.98295
   5   5   4   30.38  178.75   1 0.94537-0.69072 0.29496 0.61168 0.13890 0.38570
  -5  -5  -4   89.12  160.55   1 0.16369-0.41944-0.90898 0.00337 0.38341-0.90780
   5   5   4    6.30   50.90   1 0.72347-0.46908 0.61692 0.28984-0.30980 0.83423
   5   5   4   33.14   83.60   1 0.49877-0.24538 0.75170 0.15398-0.43153 0.95714
   5   5   4   21.79   78.86   1 0.69618-0.44196 0.63692 0.26874-0.33115 0.85583
   5   5   4 -250.92 1215.29   1 0.14395 0.11178 0.87143 0.03500-0.46893 0.99313
   5   5   5 9169.55 1094.94   1 0.93162-0.65306 0.31068 0.59575 0.18861 0.46755
  -5  -5  -5 8822.00  904.16   1 0.09892-0.37880-0.95820 0.05259 0.26851-0.92401
   5   5   5 9538.82  490.91   1 0.75044-0.47276 0.63516 0.27109-0.18273 0.83845
   5   5   5 8589.05  427.00   1 0.43867-0.16252 0.83656 0.06876-0.32828 0.98433
   5   5   5 8984.36  536.85   1 0.69060-0.41337 0.68618 0.21938-0.22854 0.88374
   5   5   6 7077.81 1069.62   1 0.91219-0.60980 0.32833 0.57810 0.24521 0.54218
  -5  -5  -6 7286.84  861.49   1 0.03341-0.33811-0.98803 0.08225 0.15073-0.93753
   5   5   6 6429.44  402.19   1 0.76535-0.46395 0.64095 0.26530-0.05833 0.84519
   5   5   6 7307.67  394.00   1 0.36572-0.06629 0.90654-0.00141-0.21086 0.99782
   5   5   6 7200.50  615.15   1 0.67756-0.37669 0.72521 0.18034-0.12238 0.90861
   5   5   730048.73 1975.13   1 0.77002-0.44340 0.63497 0.27034 0.06212 0.85457
   5   5   730709.14 1520.54   1 0.76766-0.44268 0.63786 0.26847 0.06180 0.85554
   5   5   730075.10 1406.99   1 0.27848 0.04435 0.95716-0.05203-0.07956 0.99768
   5   5   726143.41 1417.96   1 0.65509-0.33066 0.75541 0.14986-0.01459 0.93178
   5   5   8 4232.96  625.56   1 0.75947-0.41078 0.62477 0.28156 0.18123 0.86716
   5   5   8 4140.75  537.21   1 0.62394-0.27586 0.77558 0.12969 0.09579 0.95241
   5   5   9  663.34  616.59   1 0.73927-0.36663 0.60282 0.30408 0.30012 0.87926
   5   5   9  952.21  716.38   1 0.58236-0.20976 0.78598 0.11937 0.20760 0.97044
   5   5   9  874.11  631.93   1 0.64916-0.27753 0.72371 0.18161 0.23424 0.94341
   5   5  10  -12.61   63.85   1 0.70606-0.30973 0.56886 0.33803 0.42172 0.88870
   5   5  10    1.43   99.40   1 0.52894-0.13260 0.78386 0.12148 0.32524 0.98370
   5   5  10    0.61   73.33   1 0.53469-0.13959 0.77936 0.12572 0.32671 0.98221
   5   5  11 5559.22  946.33   1 0.65434-0.23366 0.51925 0.38663 0.54974 0.89214
   5   5  11 6321.83  347.49   1 0.45782-0.03720 0.76677 0.13854 0.44995 0.98966
   5   5  12  764.23  278.43   1 0.35816 0.08622 0.72273 0.18258 0.59108 0.97940
   5   7 -10   21.40  238.28   1-0.43601 0.35409 0.69417 0.57484-0.57276-0.73771
  -5   7  10   24.48   56.37   1 0.41060-0.33188 0.74816 0.51927 0.52120 0.78753
  -5   7  10   54.19   72.49   1 0.33764-0.26129 0.82688 0.44010 0.44978 0.85911
   5   7  -9  -65.52  428.89   1-0.52739 0.46958 0.61620 0.65280-0.58497-0.59445
  -5   7   9  650.24  312.23   1 0.05076 0.00021 0.97367 0.29150 0.22233 0.95659
  -5   7   9  547.51  346.42   1 0.47759-0.42289 0.77209 0.49540 0.41927 0.75877
  -5   7   9  739.95  226.28   1 0.45036-0.39693 0.80583 0.46129 0.38450 0.79353
  -5   7   8  507.39  577.48   1 0.14938-0.12227 0.98406 0.28231 0.09668 0.95152
  -5   7   8  521.83  593.77   1 0.52812-0.49716 0.78374 0.48375 0.32686 0.72029
  -5   7   8  567.35  655.41   1 0.52982-0.50000 0.78119 0.48593 0.33027 0.71687
  -5   7   7  657.15  345.84   1 0.22887-0.22501 0.97340 0.29297-0.01210 0.92928
  -5   7   7  485.09  664.56   1 0.56787-0.56065 0.78672 0.48077 0.24206 0.67419
  -5   7   7  497.72  604.46   1 0.58953-0.58318 0.75585 0.51160 0.28492 0.63103
  -5   7   6   17.21  114.49   1 0.29717-0.31575 0.94884 0.31833-0.10691 0.89387
   5   7  -6   33.55  114.68   1 0.59833-0.58275 0.46610 0.80130-0.65176-0.13550
  -5   7   6   41.87   45.82   1 0.59962-0.61666 0.78296 0.48441 0.16561 0.62054
  -5   7   6   51.92  140.41   1 0.63435-0.65163 0.73243 0.53503 0.24736 0.53774
  -5   7   5  947.30  564.29   1 0.35387-0.39586 0.91530 0.35187-0.19245 0.84825
   5   7  -5  785.65  451.90   1 0.60257-0.56308 0.44103 0.82638-0.66516 0.00911
  -5   7   5  823.37  455.33   1 0.62462-0.66530 0.77529 0.49209 0.09368 0.56144
  -5   7   5    5.59  389.94   1 0.24362-0.28229 0.93834 0.33066-0.24531 0.90055
   5  -7  -4  725.24  882.81   1 0.17267-0.11004-0.90049-0.36735 0.39917-0.92357
  -5  -7   4  945.82  963.80   1 0.60567-0.66690-0.52650-0.74163 0.59664-0.07257
  -5   7   4 1528.21  238.49   1 0.40199-0.46743 0.87567 0.39178-0.26767 0.79250
   5   7  -4 1513.69  281.46   1 0.60311-0.53970 0.43760 0.82980-0.66694 0.14209
  -5   7   4 1691.19  236.32   1 0.64395-0.70828 0.76453 0.50284 0.02863 0.49546
  -5   7   4  -14.12  381.84   1 0.18923-0.25201 0.90805 0.36096-0.37370 0.89790
   5  -7  -3 1075.08  786.01   1 0.22931-0.14256-0.83654-0.43123 0.49764-0.89093
  -5  -7   3  972.11  970.38   1 0.58322-0.66901-0.55286-0.71527 0.59517-0.20211
  -5   7   3 1445.09  718.68   1 0.44195-0.53080 0.83262 0.43483-0.33385 0.72747
   5   7  -3 1602.99  332.69   1 0.60086-0.51352 0.45157 0.81583-0.65962 0.26598
  -5   7   3   20.67  679.15   1 0.13183-0.21874 0.86009 0.40892-0.49283 0.88598
  -5  -7   2 5703.99  995.79   1 0.54842-0.65869-0.59091-0.67630 0.59169-0.32983
   5   7  -2   86.78  607.00   1-0.55093 0.66196 0.59342 0.67558-0.58682 0.32472
  -5   7   2 6500.05  534.19   1 0.47464-0.58691 0.78878 0.47867-0.39062 0.65303
   5   7  -2 6747.83  624.58   1 0.59570-0.48445 0.48013 0.78727-0.64393 0.38151
  -5   7   2  -87.58 1073.30   1 0.07318-0.18421 0.79673 0.47228-0.59990 0.86200
   5  -7  -1 1072.54 1513.39   1 0.48109-0.34624-0.65639-0.61081 0.58115-0.71208
  -5  -7   1 2543.45 1724.48   1 0.49868-0.63353-0.64023-0.62697 0.58433-0.45341
  -5   7   1   28.12  368.65   1-0.48183 0.34669 0.65702 0.61198-0.57982 0.71087
   5   7  -1   76.49  705.73   1-0.49963 0.63477 0.64156 0.62745-0.58207 0.45102
  -5   7   1 2636.83  358.05   1 0.50153-0.63705 0.74688 0.52107-0.43666 0.56806
   5   7  -1 2648.37  377.37   1 0.58701-0.45184 0.52094 0.74647-0.61975 0.48854
  -5   7   1 -139.31 1081.53   1 0.01548-0.15062 0.72159 0.54741-0.69216 0.82320
  -5  -7   0  698.72  695.62   1 0.43229-0.59172-0.69802-0.56919 0.57090-0.57090
   5  -7   0  601.73  778.27   1 0.56517-0.40570-0.57303-0.69511 0.59351-0.59351
   5   7   0  187.94  575.32   1-0.43036 0.58962 0.69850 0.57050-0.57177 0.57177
  -5   7   0  895.48  334.73   1 0.52133-0.68042 0.70937 0.55858-0.47440 0.47440
   5   7   0  721.60  595.18   1 0.57388-0.41479 0.57195 0.69600-0.58615 0.58615
  -5  -7  -1  156.02  232.27   1 0.34732-0.53139-0.76066-0.50600 0.54844-0.67943
   5  -7   1   94.36  309.56   1 0.62571-0.44167-0.50167-0.76647 0.59737-0.46635
   5   7   1  197.94  553.17   1-0.34030 0.52367 0.76076 0.50824-0.55269 0.68374
   5   7   1  367.41  187.30   1 0.55485-0.37218 0.63029 0.63766-0.54306 0.67446
  -5   7  -1  236.16  113.37   1 0.53539-0.71806 0.67901 0.58894-0.50233 0.37093
   5   7   1 -118.62 1625.91   1 0.01675 0.16662 0.72338 0.54563-0.69026 0.82131
  -5  -7  -2 3809.95 1632.97   1 0.23911-0.44652-0.82349-0.44428 0.51452-0.77671
  -5  -7  -2 3338.51 1207.53   1 0.24097-0.44963-0.82353-0.44314 0.51358-0.77556
  -5   7  -2 4612.17  437.48   1 0.54394-0.75018 0.65870 0.60925-0.51989 0.25708
   5   7   2 4666.91  470.12   1 0.52893-0.32269 0.69338 0.57457-0.48937 0.75218
   5   7   2 4233.91  424.35   1 0.69614-0.48951 0.63413 0.63380-0.33655 0.59889
   5   7   2  171.56  972.88   1 0.06953 0.13795 0.79234 0.47666-0.60611 0.86820
  -5  -7  -3 7910.56 1763.84   1 0.18942-0.42095-0.88352-0.38424 0.42842-0.82170
   5   7   3 8766.37  644.72   1 0.49389-0.26457 0.75836 0.50909-0.42544 0.81906
  -5   7  -3 7602.12  524.08   1 0.54672-0.77655 0.65173 0.61622-0.52572 0.13151
   5   7   3 7747.56  555.15   1 0.69293-0.46297 0.67146 0.59633-0.26266 0.65578
   5   7   3  470.78 1218.88   1 0.12335 0.10826 0.85177 0.41723-0.50919 0.90234
  -5  -7  -4 6966.71 1469.01   1 0.13518-0.39092-0.93319-0.33466 0.33306-0.85745
   5   7   4 9218.03  967.60   1 0.45048-0.19775 0.82203 0.44542-0.34840 0.87323
   5   7   4 9625.78 1031.36   1 0.68577-0.43218 0.70507 0.56271-0.18053 0.70468
   5   7   4 1050.93 1008.82   1 0.17654 0.07918 0.89875 0.37025-0.40137 0.92556
   5   7   5 6197.79  425.63   1 0.39627-0.12013 0.88103 0.38642-0.25844 0.91448
   5   7   5 6272.64  523.93   1 0.67239-0.39516 0.73437 0.53341-0.09268 0.74787
   5   7   6   82.90   77.05   1 0.32910-0.02967 0.93157 0.33560-0.15460 0.94156
   5   7   6  145.20  132.24   1 0.65150-0.35072 0.75864 0.50873-0.00009 0.78625
   5   7   6   88.19  665.88   1 0.27591 0.02805 0.94773 0.32127-0.16029 0.94658
   5   7   7  214.65   87.89   1 0.24474 0.07687 0.96899 0.29738-0.03450 0.95168
   5   7   7  199.15  125.54   1 0.62291-0.29847 0.77601 0.49137 0.09897 0.81821
   5   7   8   59.60   98.12   1 0.58422-0.23536 0.78580 0.48169 0.20300 0.84414
   5   7   8   45.42   98.32   1 0.63150-0.28349 0.73405 0.53341 0.24984 0.79696
   5   7   9   72.34   59.69   1 0.53293-0.16033 0.78443 0.48305 0.31725 0.86078
   5   7   9   88.72  107.17   1 0.54017-0.16867 0.77726 0.48986 0.32268 0.85535
  -5   7 -10   65.42  231.92   1-0.54918 0.14874 0.59516 0.67385-0.58670-0.72377
   5   7  10  148.73  355.28   1 0.46098-0.06415 0.76785 0.49958 0.44485 0.86389
   5   7  10  136.71  219.36   1 0.39937-0.00426 0.81704 0.45008 0.41593 0.89300
   5   9  -7  -76.66  293.74   1-0.33990 0.33034 0.76101 0.87057-0.55260-0.36473
  -5   9   7  107.24  141.98   1 0.10102-0.09716 0.98191 0.64629 0.16027 0.75690
  -5   9   7   63.81   85.89   1 0.35833-0.35211 0.82370 0.80546 0.43950 0.47675
   5   9  -6  -69.29  381.49   1-0.37465 0.38920 0.73846 0.89312-0.56067-0.22561
  -5   9   6  148.32  117.27   1 0.18350-0.20289 0.98173 0.64647 0.05065 0.73549
  -5   9   6   98.83  157.42   1 0.41801-0.43540 0.81333 0.81583 0.40472 0.38063
   5   9  -5  -17.66  553.99   1-0.38583 0.42450 0.73083 0.90075-0.56308-0.09215
  -5   9   5  443.70  304.30   1 0.24823-0.29022 0.96805 0.66118-0.03605 0.69185
   5   9  -5   54.36  188.63   1 0.48825-0.44622 0.76768 0.86190-0.41511-0.24092
  -5   9   5  236.52  357.48   1 0.45484-0.49583 0.80469 0.82447 0.38162 0.27283
   5   9  -4   45.76  665.04   1-0.37925 0.44204 0.73534 0.89624-0.56167 0.03748
  -5   9   4  636.47  456.36   1 0.29926-0.36465 0.94783 0.68140-0.11000 0.63464
   5   9  -4  512.66  296.69   1 0.50714-0.44235 0.73680 0.89343-0.44718-0.07842
  -5   9   4  453.97  360.78   1 0.47268-0.53729 0.79984 0.82932 0.36995 0.15362
   5   9  -3  138.99  659.66   1-0.35667 0.44358 0.75035 0.88123-0.55660 0.16345
  -5   9   3 2166.46  573.37   1 0.34030-0.42910 0.92454 0.70468-0.17161 0.56509
   5   9  -3 1981.61  535.19   1 0.51249-0.42412 0.72680 0.90342-0.45733 0.06312
  -5   9   3 1808.93  486.26   1 0.47093-0.55914 0.80034 0.82882 0.37111 0.02156
   5   9  -2   91.82  777.10   1-0.31796 0.42898 0.77437 0.85721-0.54708 0.28498
  -5   9   2 3115.29  799.39   1 0.37280-0.48500 0.90100 0.72822-0.22194 0.48426
   5   9  -2 2957.88  773.78   1 0.50956-0.39762 0.73232 0.89790-0.45176 0.18896
  -5   9   2  -81.02  191.13   1 0.19483-0.30585 0.91190 0.71968-0.36123 0.62333
   5   9  -2 -172.06 1177.38   1 0.02102 0.08999 0.72933 0.90224-0.68384 0.42175
  -5   9   1   29.48   78.81   1 0.39760-0.53327 0.87980 0.74978-0.26057 0.39178
   5   9  -1   72.99  142.67   1 0.50004-0.36452 0.74950 0.88072-0.43387 0.30247
  -5   9   1   37.44  145.46   1 0.14886-0.28400 0.87585 0.75573-0.45906 0.59011
   5   9  -1   15.03  551.62   1 0.05261 0.08253 0.77135 0.86023-0.63424 0.50320
  -5   9   0  -11.26   77.29   1 0.41473-0.57382 0.86304 0.76654-0.28843 0.28843
   5   9   0   29.31  109.66   1 0.48343-0.32435 0.77536 0.85422-0.40637 0.40637
  -5   9   0   84.19  336.49   1 0.10605-0.26531 0.83391 0.79767-0.54162 0.54162
   5   9   0 -162.03 1288.43   1 0.08878 0.07047 0.81490 0.81668-0.57278 0.57278
  -5   9  -1  238.73  299.69   1 0.42392-0.60642 0.85332 0.77626-0.30360 0.17239
   5   9   1  272.99  289.31   1 0.46098-0.27849 0.80818 0.82140-0.36657 0.49777
   5   9   1 -139.44 1250.23   1 0.12863 0.05474 0.85698 0.77460-0.49905 0.63009
  -5   9  -1   52.52  452.31   1 0.06761-0.25099 0.79001 0.84157-0.60936 0.47831
  -5   9  -2  -46.59  520.75   1-0.42210 0.21460 0.70474 0.92684-0.57027 0.30817
   5   9   2  264.70  294.27   1 0.43116-0.22525 0.84528 0.78430-0.31566 0.57807
  -5   9  -2  121.30  139.79   1 0.42362-0.62953 0.85365 0.77594-0.30310 0.04068
   5   9   2   91.84  474.04   1 0.17117 0.03632 0.89458 0.73700-0.41284 0.67493
  -5   9  -2  -84.64  706.15   1 0.03469-0.24219 0.74797 0.88361-0.66284 0.40074
   5   9   2  114.70  173.10   1 0.64040-0.43413 0.72893 0.90065 0.24205 0.01965
  -5   9  -3  189.37  558.50   1-0.45977 0.22815 0.67537 0.95621-0.57664 0.18350
   5   9   3 1270.44  198.70   1 0.39274-0.16342 0.88425 0.74533-0.25276 0.64638
   5   9   3  -34.84  366.71   1 0.21541 0.01620 0.92467 0.70691-0.31399 0.70713
  -5   9  -3  352.71 1021.43   1 0.00835-0.23997 0.71146 0.92012-0.70268 0.30954
   5   9   3  952.94  662.53   1 0.63932-0.40943 0.72956 0.90002 0.24300 0.14954
  -5   9  -4    2.05  510.77   1-0.47998 0.22425 0.65859 0.97298-0.57957 0.05538
   5   9   4 4137.45  728.91   1 0.34369-0.09106 0.92231 0.70692-0.17680 0.70143
   5   9   4  -22.54  320.51   1 0.26041-0.00467 0.94413 0.68745-0.20204 0.72623
   5   9   4 3546.37  651.72   1 0.62257-0.36906 0.73900 0.89059 0.25754 0.26586
  -5   9  -5  -71.26  416.50   1-0.48369 0.20383 0.65544 0.97614-0.58007-0.07516
   5   9   5  874.98  208.25   1 0.28128-0.00525 0.95599 0.67323-0.08364 0.73943
   5   9   5  733.79  169.58   1 0.58090-0.30325 0.78610 0.84353 0.21118 0.44328
   5   9   5  854.61  238.60   1 0.59081-0.31367 0.75524 0.87435 0.28389 0.37035
  -5   9  -6   52.10  338.37   1-0.46931 0.16534 0.66755 0.96403-0.57807-0.20821
   5   9   6   60.97  112.91   1 0.19747 0.10088 0.97982 0.64838 0.03152 0.75463
   5   9   6   67.79   60.69   1 0.53882-0.23744 0.78517 0.84446 0.30525 0.48011
   5   9   6   92.19   85.47   1 0.54174-0.24107 0.77665 0.85251 0.32151 0.46384
  -5   9  -7   -5.43  228.70   1-0.43005 0.10196 0.69873 0.93284-0.57171-0.34561
   5   9   7   94.89  125.74   1 0.46713-0.14284 0.80140 0.82776 0.37362 0.54263
  -6   0  13   17.32   49.89   1 0.45512-0.33681 0.33623-0.33623 0.82450 0.87948
  -6   0  13   11.56   35.87   1 0.07067 0.04674 0.52211-0.52211 0.84995 0.85160
  -6   0  12 7156.44 1380.36   1 0.51988-0.42537 0.39378-0.39378 0.75806 0.81485
  -6   0  12 7095.75 1347.57   1 0.17462-0.08020 0.60422-0.60422 0.77745 0.79277
  -6   0  11   37.28   83.84   1 0.56838-0.49869 0.44011-0.44011 0.69515 0.74672
  -6   0  11   10.22   74.21   1 0.25137-0.18072 0.65880-0.65880 0.70908 0.73029
  -6   0  1028288.60 1980.15   1 0.61212-0.56197 0.47586-0.47586 0.63154 0.67655
  -6   0  1030356.28 1551.01   1 0.60821-0.56226 0.47643-0.47643 0.63488 0.67591
  -6   0  1029909.16 1470.46   1 0.31354-0.26665 0.69795-0.69795 0.64386 0.66465
  -6   0   9  -10.51  149.16   1 0.64373-0.61769 0.50530-0.50530 0.57469 0.60259
  -6   0   9   39.79   74.90   1 0.64019-0.61798 0.50600-0.50600 0.57801 0.60170
  -6   0   9   24.55   64.87   1 0.36537-0.34224 0.72650-0.72650 0.58198 0.59588
  -6   0   8  235.81  171.95   1 0.66894-0.66700 0.52917-0.52917 0.52200 0.52447
  -6   0   8  317.87  326.20   1 0.66942-0.66979 0.52630-0.52630 0.52428 0.52381
  -6   0   8  282.16  130.56   1 0.66572-0.66724 0.52998-0.52998 0.52529 0.52334
  -6   0   8  217.14   85.68   1 0.40881-0.40945 0.74737-0.74737 0.52375 0.52324
  -6   0   7   27.88  141.98   1 0.68928-0.71347 0.54526-0.54526 0.47705 0.44003
  -6   0   7    9.99   31.15   1 0.68569-0.71106 0.54897-0.54897 0.47796 0.43934
  -6   0   6  113.04   96.56   1 0.70393-0.75196 0.55951-0.55951 0.43751 0.34855
  -6   0   5   25.12   70.21   1 0.71323-0.78510 0.56870-0.56870 0.40972 0.24533
  -6   0   4 1295.40  255.63   1 0.71583-0.81154 0.57129-0.57129 0.40149 0.12255
  -6   0   3   22.49   45.97   1 0.70665-0.82619 0.56219-0.56219 0.42961-0.03658
  -6   0   2104677.5 3152.16   1 0.66436-0.80708 0.52480-0.52480 0.53216-0.27054
  -6   0   1   23.46   17.47   1 0.48781-0.65455 0.36393-0.36393 0.79346-0.66265
  -6   0   1    3.95    4.36   1 0.15697-0.32385-0.91506 0.91506 0.37156-0.24046
  -6   0   1    1.90   11.73   1 0.27900-0.44577-0.80287 0.80287 0.52687-0.39588
  -6   0   0261117.3 7433.71   1-0.09538-0.09538-0.12954 0.12954 0.98697-0.98697
   6   0   0289129.1 8304.57   1 0.09550 0.09550-0.35077 0.35077-0.93159 0.93159
  -6   0  -1   36.11   33.29   1-0.55389 0.33893-0.49781 0.49781 0.66736-0.79831
   6   0   288934.15 2943.71   1 0.84714-0.60818 0.00260-0.00260-0.53137 0.79380
   6   0   3   21.68  111.94   1 0.93509-0.67234 0.10139-0.10139-0.33963 0.73328
   6   0   462719.46 2568.97   1 0.96738-0.68083 0.17019-0.17019-0.18768 0.71240
   6   0   5   42.51  156.93   1 0.97304-0.66272 0.22294-0.22294-0.05916 0.71492
   6   0   5   48.84  102.19   1 0.77033-0.45964 0.63665-0.63665 0.03559 0.61919
   6   0   652978.32 2157.03   1 0.96234-0.62823 0.26610-0.26610 0.05579 0.73111
   6   0   655646.91 1735.87   1 0.76608-0.43143 0.62781-0.62781 0.13772 0.64785
   6   0   7   57.04  182.01   1 0.93915-0.58105 0.30237-0.30237 0.16301 0.75562
   6   0   7  -17.98  157.24   1 0.75467-0.39612 0.61327-0.61327 0.23314 0.68335
   6   0   7    0.00   70.86   1 0.75196-0.39517 0.61566-0.61566 0.23558 0.68175
  -6   0  -7   39.42   78.39   1-0.96263 0.60159 0.22305-0.22305-0.15370-0.76705
  -6   0  -7   30.67   54.42   1-0.98513 0.62753-0.08819 0.08819-0.14751-0.77359
   6   0   8 2894.24  610.35   1 0.90429-0.52236 0.33440-0.33440 0.26543 0.78443
   6   0   8 3330.31  548.04   1 0.73656-0.35410 0.59338-0.59338 0.32459 0.72283
   6   0   8 3246.09  330.70   1 0.73312-0.35230 0.59630-0.59630 0.32703 0.72131
  -6   0  -8 3279.20  373.21   1-0.94010 0.55479 0.22915-0.22915-0.25246-0.79983
  -6   0  -8 3580.19  426.36   1-0.96710 0.58573-0.06836 0.06836-0.24505-0.80763
   6   0   9   16.33  114.92   1 0.71168-0.30612 0.56716-0.56716 0.41451 0.76459
   6   0   9  -19.26   91.29   1 0.70786-0.30334 0.57064-0.57064 0.41627 0.76311
  -6   0  -9   49.35  116.65   1-0.93840 0.53446-0.04884 0.04884-0.34209-0.84379
   6   0  10  202.21  347.48   1 0.67871-0.24931 0.53512-0.53512 0.50298 0.80714
   6   0  10  290.88  184.97   1 0.67477-0.24656 0.53848-0.53848 0.50468 0.80575
  -6   0 -10  307.77  251.05   1-0.89938 0.47179-0.02711 0.02711-0.43634-0.88130
   6   0  11    4.23   49.27   1 0.63190-0.17932 0.49829-0.49829 0.59362 0.84825
   6   0  12   30.72   73.65   1 0.57618-0.09986 0.44719-0.44719 0.68412 0.88884
   6   0  13   -3.43   58.65   1 0.50190-0.00164 0.37772-0.37772 0.77808 0.92591
  -6   2  13  163.89  140.77   1 0.50021-0.38191 0.37621-0.01344 0.77989 0.92409
  -6   2  13  153.53  143.14   1 0.21454-0.09636 0.63343-0.27150 0.74346 0.95760
  -6   2  12  402.64  254.56   1 0.56776-0.47433 0.43956-0.07720 0.69601 0.87695
  -6   2  12  392.84  246.07   1 0.30695-0.21253 0.69403-0.33210 0.65123 0.91899
  -6   2  11  746.73  641.76   1 0.61945-0.54976 0.48678-0.12442 0.61588 0.82599
  -6   2  11  715.30  504.94   1 0.37932-0.30863 0.73354-0.37141 0.56394 0.87567
  -6  -2  10 1519.49  425.59   1 0.49289-0.44265 0.36845-0.73055 0.78822 0.51994
  -6   2  10  740.66 1248.09   1 0.66317-0.61302 0.52367-0.16162 0.53474 0.77335
  -6  -2  10 2091.44  825.55   1 0.49012-0.44319 0.36723-0.73001 0.79051 0.52025
  -6   2  10 1621.12  232.06   1 0.65981-0.61385 0.52439-0.16204 0.53819 0.77260
  -6  -2  10 1251.74  835.09   1 0.07401-0.02779 0.52496-0.88698 0.84790 0.46098
  -6   2  10 1677.81  238.37   1 0.43907-0.39216 0.75993-0.39780 0.47930 0.82944
  -6  -2   9  226.41  210.18   1 0.52332-0.49719 0.39563-0.75774 0.75472 0.42263
  -6   2   9  223.49  254.39   1 0.69491-0.67143 0.55071-0.18838 0.46239 0.71671
  -6  -2   9  362.87  283.04   1 0.52081-0.49767 0.39461-0.75739 0.75698 0.42270
  -6   2   9  298.38  228.38   1 0.69179-0.66976 0.55487-0.19211 0.46209 0.71729
  -6  -2   9  293.97  190.31   1 0.12209-0.09961 0.56487-0.92688 0.81610 0.36189
  -6   2   9  251.52  166.08   1 0.49057-0.46766 0.77577-0.41363 0.39689 0.78115
  -6  -2   8 7920.77  823.22   1 0.54496-0.54294 0.41510-0.77721 0.72849 0.31804
  -6   2   8 7415.86  760.22   1 0.71995-0.72031 0.57542-0.21309 0.38800 0.66009
  -6  -2   8 7454.12  422.39   1 0.54266-0.54331 0.41423-0.77700 0.73070 0.31791
  -6   2   8 7704.69  439.55   1 0.71684-0.71851 0.57962-0.21686 0.38751 0.66083
  -6   2   8 6902.07  309.94   1 0.02638-0.03053 0.96718-0.60570 0.25280 0.79513
  -6  -2   8 6972.99  366.55   1 0.15802-0.15867 0.59158-0.95351 0.79060 0.25620
  -6   2   8 7687.19  428.10   1 0.53390-0.53473 0.78456-0.42242 0.31529 0.73186
  -6   2   8 7408.56  449.28   1 0.54498-0.54696 0.77538-0.41334 0.31911 0.72802
  -6  -2   743155.55 1678.84   1 0.55778-0.57987 0.42669-0.78880 0.71190 0.20381
  -6   2   742523.28 1633.38   1 0.73906-0.76295 0.59603-0.23397 0.31387 0.60262
  -6  -2   740284.93  874.94   1 0.55399-0.57926 0.42711-0.78947 0.71460 0.20295
  -6   2   740132.72  886.73   1 0.73618-0.76155 0.59952-0.23676 0.31399 0.60330
  -6   2   739726.86  711.93   1 0.11198-0.13990 0.98294-0.62112 0.14602 0.77115
  -6   2   741321.35  880.08   1 0.57117-0.59574 0.78665-0.42451 0.23442 0.68183
  -6  -2   637195.01 1424.62   1 0.56048-0.60668 0.42913-0.79124 0.70830 0.07659
  -6   2   636554.15 1343.93   1 0.75330-0.80109 0.61169-0.24963 0.24158 0.54399
  -6  -2   5  488.22  166.64   1 0.54977-0.62008 0.41945-0.78155 0.72236-0.06827
   6  -2  -5  836.24  662.60   1 0.01572 0.05407-0.99283 0.63052 0.11865-0.77431
  -6   2   5  588.10  614.43   1 0.76304-0.83473 0.62357-0.26151 0.17006 0.48458
  -6  -2   3 3122.42  467.83   1 0.45197-0.57045 0.33525-0.69716 0.82663-0.43420
   6  -2  -3 3043.85  469.22   1 0.21405-0.09547-0.85564 0.49342 0.47127-0.86456
  -6   2   3 2907.33  405.63   1 0.77031-0.88979 0.63701-0.27488 0.02858 0.36429
  -6  -2   261673.78 2104.08   1 0.32998-0.47260 0.22844-0.59035 0.91592-0.65430
  -6  -2   1167834.4 5053.03   1 0.12715-0.29398 0.05601-0.41804 0.99030-0.85954
   6   2  -1159530.4 4761.69   1 0.39017-0.22312-0.25609 0.61862-0.88442 0.75335
  -6  -2   0381407.811036.17   1-0.13394-0.05684-0.16082-0.20143 0.97785-0.97785
   6   2   0363868.110612.50   1 0.67221-0.48113-0.12285 0.48525-0.73010 0.73010
  -6  -2   0369225.810947.85   1 0.59104-0.78241-0.54385 0.18152 0.59576-0.59576
  -6  -2  -134637.00  844.90   1-0.37405 0.15952-0.35639-0.00573 0.85619-0.98717
   6  -2   134886.67  494.45   1 0.38904-0.17401 0.27989-0.64181 0.87766-0.74685
   6   2   136424.01 1529.41   1 0.82534-0.61019-0.01621 0.37905-0.56442 0.69570
   6  -2   134038.65  461.49   1 0.71593-0.50078-0.09472-0.26811-0.69173 0.82301
  -6  -2  -136588.99 1474.29   1 0.40830-0.62420-0.71690 0.35483 0.56514-0.69607
  -6  -2  -2110711.2 3528.80   1-0.54312 0.30408-0.48951 0.12733 0.68219-0.94409
   6  -2   2112296.2 3380.60   1 0.63194-0.39278 0.49426-0.85631 0.59695-0.33533
   6  -2   2106437.6 3174.79   1 0.97264-0.73366 0.19776-0.56042-0.12193 0.38429
   6   2   2110217.5 3790.69   1 0.90558-0.66662 0.06199 0.30070-0.41963 0.68206
   6  -2   3 1667.71  265.74   1 0.96278-0.70001 0.26508-0.62774 0.05296 0.34049
   6   2   3 1663.48  381.58   1 0.94781-0.68504 0.12268 0.23997-0.29431 0.68785
  -6  -2  -3 1821.50  356.50   1 0.13016-0.39360-0.93702 0.57478 0.32416-0.71746
   6  -2   3 2150.07  389.94   1 0.68323-0.42068 0.53945-0.90178 0.49212-0.09908
   6  -2   441797.85 1633.41   1 0.93961-0.65299 0.30184-0.66442 0.16139 0.36354
   6   2   442549.65 2462.27   1 0.96803-0.68148 0.17262 0.19004-0.18202 0.70674
  -6  -2  -445462.37 1941.84   1 0.05146-0.33951-0.98172 0.61940 0.18336-0.70789
   6  -2   443133.44 1674.65   1 0.69341-0.40703 0.54926-0.91159 0.46635 0.05769
   6  -2   518511.13  892.31   1 0.90845-0.59801 0.33127-0.69385 0.25494 0.40122
   6   2   520998.00 1404.06   1 0.97339-0.66306 0.21544 0.14721-0.07819 0.73395
   6  -2   519906.10 1104.00   1 0.68954-0.37932 0.54551-0.90784 0.47638 0.17868
   6   2   677183.02 2849.29   1 0.96718-0.63308 0.25328 0.10937 0.02058 0.76633
   6  -2   675221.87 2224.71   1 0.67754-0.34348 0.53401-0.89634 0.50573 0.28033
   6   2   667786.76 1133.91   1 0.76436-0.43113 0.64082-0.27831-0.07142 0.85828
  -6   2  -668739.39 1368.57   1-0.97618 0.64020 0.21432 0.14842-0.03425-0.75376
  -6   2  -669921.79 1474.53   1-0.98155 0.64774-0.08330 0.44640-0.17212-0.61739
   6  -2   7 1189.31  294.80   1 0.65758-0.29787 0.51836-0.88041 0.54670 0.36896
   6   2   7 1441.85 1207.75   1 0.95076-0.59287 0.28731 0.07534 0.11629 0.80177
   6   2   7 1540.96 1166.85   1 0.77026-0.41177 0.63595-0.27382 0.04753 0.86917
   6  -2   7 1253.45  546.94   1 0.65419-0.29656 0.51911-0.88146 0.55004 0.36751
   6   2   7 1312.33  194.24   1 0.76788-0.41109 0.63873-0.27620 0.04860 0.86874
   6   2   7 1185.29  172.19   1 0.63851-0.28230 0.76811-0.40600 0.04800 0.86918
  -6   2  -7 1607.44  913.85   1-0.96550 0.60447 0.22178 0.14057-0.13660-0.78416
  -6   2  -7 1590.43  870.45   1-0.96514 0.60755-0.06667 0.42977-0.25312-0.66798
  -6  -2  -7 1325.11  522.62   1-0.97851 0.62091-0.07965-0.28344-0.19025-0.73085
   6  -2   8 2361.66  470.42   1 0.63276-0.24895 0.49502-0.85708 0.59544 0.45103
   6   2   8 2327.37 1239.98   1 0.92440-0.54247 0.31777 0.04480 0.21097 0.83888
   6   2   8 2000.68 1642.95   1 0.76395-0.38150 0.62480-0.26274 0.16119 0.88623
   6  -2   8 2455.53  258.29   1 0.62909-0.24773 0.49569-0.85804 0.59876 0.44987
   6   2   8 2373.26  267.77   1 0.76150-0.38100 0.62744-0.26490 0.16258 0.88581
   6   2   8 2243.30  235.79   1 0.59873-0.21887 0.78314-0.42103 0.16796 0.88024
  -6   2  -8 2414.33  332.45   1-0.94498 0.55966 0.22820 0.13414-0.23448-0.81781
  -6   2  -8 2404.61  353.19   1-0.94055 0.56026-0.05021 0.41275-0.33594-0.71817
  -6  -2  -8 2543.03  374.33   1-0.95418 0.57389-0.05957-0.30295-0.29327-0.76085
   6  -2   9 5175.05  750.81   1 0.60039-0.19255 0.46556-0.82767 0.65021 0.52714
   6   2   9 4373.10  703.35   1 0.74810-0.34174 0.60583-0.24376 0.27074 0.90762
   6  -2   9 4959.05  430.72   1 0.59678-0.19167 0.46595-0.82830 0.65325 0.52646
   6   2   9 5144.32  472.17   1 0.74551-0.34131 0.60836-0.24582 0.27221 0.90723
   6   2   9 4777.54  403.29   1 0.54897-0.14458 0.78612-0.42398 0.28398 0.89406
  -6   2  -9 4858.54  539.55   1-0.90815 0.50421-0.03158 0.39411-0.41746-0.76841
  -6  -2  -9 4868.93  527.06   1-0.91890 0.51496-0.03734-0.32519-0.39273-0.79315
   6  -2  10   35.68   53.74   1 0.55572-0.12687 0.42867-0.79103 0.71232 0.59847
   6   2  10   83.70  108.86   1 0.71928-0.29107 0.58208-0.21932 0.37921 0.93122
   6   2  10    3.33   82.14   1 0.48864-0.06052 0.77525-0.41311 0.40027 0.90867
   6  -2  11   80.28   95.30   1 0.50492-0.05224 0.38041-0.74319 0.77480 0.66703
   6   2  11  101.14   59.88   1 0.68256-0.23065 0.54595-0.18319 0.48584 0.95563
   6   2  11   69.73   67.36   1 0.41260 0.03981 0.74904-0.38691 0.51835 0.92126
   6   2  12  575.05  438.69   1 0.63147-0.15515 0.49790-0.13554 0.59441 0.97854
   6   2  12  267.57  324.18   1 0.31473 0.16121 0.69865-0.33672 0.64252 0.92770
   6   2  13   87.79  122.73   1 0.55884-0.05877 0.43149-0.06914 0.70816 0.99587
  -6   4  13   18.49   51.81   1 0.24851-0.13032 0.65688 0.06696 0.71186 0.98921
  -6   4  12   10.80   23.01   1 0.53974-0.44522 0.41160 0.31395 0.73434 0.83857
  -6   4  12   38.82   72.75   1 0.34830-0.25384 0.71747 0.00678 0.60326 0.96722
  -6   4  11   61.05   60.87   1 0.60733-0.53764 0.47562 0.24908 0.63634 0.80554
  -6   4  11   78.97   81.65   1 0.42254-0.35185 0.75329-0.02903 0.50400 0.93561
  -6   4  10 1672.19  220.61   1 0.65643-0.61048 0.52122 0.20348 0.54536 0.76544
  -6   4  10 1195.29  951.00   1-0.04340 0.08590 0.94031-0.21735 0.33759 0.97232
  -6   4  10 1763.87  528.94   1 0.48279-0.43614 0.77361-0.04933 0.41041 0.89852
  -6   4  10 1678.57  241.53   1 0.43719-0.39196 0.80905-0.08498 0.39285 0.91607
  -6  -4   9  591.87 1579.06   1 0.30290-0.27655 0.20499-0.92882 0.93071 0.24656
  -6   4   9  664.44 1246.50   1 0.69599-0.67251 0.55176 0.17290 0.45951 0.71959
  -6   4   9 1700.73  861.61   1 0.69339-0.67136 0.55643 0.16908 0.45780 0.72158
  -6   4   9 1568.11  230.15   1 0.05884-0.03966 0.97549-0.25253 0.21212 0.96679
  -6   4   9 1621.90  606.05   1 0.53188-0.50898 0.78429-0.06001 0.31935 0.85869
  -6   4   9 1747.05  333.20   1 0.53870-0.51708 0.77783-0.05375 0.32376 0.85427
  -6  -4   8   85.90  187.99   1 0.31708-0.31487 0.21726-0.94109 0.92317 0.12329
  -6   4   8   74.12  118.75   1 0.72400-0.72436 0.57951 0.14514 0.37413 0.67396
  -6   4   8  142.56   97.12   1 0.72132-0.72299 0.58414 0.14137 0.37211 0.67623
  -6   4   8  160.44   83.91   1 0.15047-0.15514 0.98404-0.26039 0.09522 0.95298
  -6   4   8  172.90  138.14   1 0.57286-0.57369 0.78659-0.06231 0.23045 0.81670
  -6   4   8  211.64  152.18   1 0.61750-0.61934 0.74173-0.01747 0.26184 0.78495
  -6  -4   7  176.83  189.87   1 0.31680-0.33873 0.21702-0.94085 0.92332-0.00766
  -6   4   7  120.68  173.70   1 0.74460-0.76848 0.60198 0.12214 0.28841 0.62809
  -6   4   7  171.17  150.96   1 0.74197-0.76734 0.60572 0.11979 0.28735 0.62995
  -6   4   7  261.99  117.43   1 0.23158-0.25950 0.97270-0.24906-0.01591 0.93310
  -6   4   7  290.27  164.47   1 0.60729-0.63247 0.78120-0.05697 0.14469 0.77249
  -6  -4   6  145.00  170.82   1 0.30021-0.34628 0.20267-0.92650 0.93208-0.14723
   6  -4  -6  132.76  170.40   1 0.04925-0.00370-0.98256 0.25794 0.17938-0.96617
  -6   4   6   79.52   91.04   1 0.75892-0.80671 0.61834 0.10578 0.20417 0.58139
  -6   4   6  150.12   83.91   1 0.30661-0.35699 0.94415-0.22004-0.12088 0.90784
  -6   4   6  111.77   71.65   1 0.63548-0.68431 0.76990-0.04568 0.05839 0.72776
  -6  -4   5 1724.37  367.19   1 0.26211-0.33290 0.17127-0.89531 0.94971-0.29593
   6  -4  -5 1835.25 1116.81   1 0.12758-0.05726-0.93895 0.21447 0.31957-0.97507
  -6   4   5 1713.97  499.46   1 0.76751-0.83918 0.62984 0.09441 0.11920 0.53558
  -6   4   5 1794.65  594.77   1 0.37247-0.44625 0.90126-0.17716-0.22142 0.87722
  -6   4   5 1863.03  830.51   1 0.65808-0.73055 0.75246-0.02824-0.02714 0.68228
  -6  -4   412964.14  988.12   1 0.20105-0.29586 0.11891-0.84296 0.97233-0.44930
   6  -4  -414122.15 1189.37   1 0.20724-0.11278-0.86371 0.13927 0.45945-0.98383
  -6   4   413218.67  889.86   1 0.77032-0.86589 0.63687 0.08737 0.03130 0.49252
  -6  -4   3  755.33  211.76   1 0.11040-0.22921 0.04183-0.76588 0.99300-0.60073
   6  -4  -3  154.69  110.02   1 0.40629-0.28872-0.71844-0.00568 0.56464-0.95742
  -6  -4   2171081.6 5396.61   1-0.01241-0.13048-0.06048-0.66363 0.99809-0.73658
   6  -4  -2170334.5 5587.40   1 0.61144-0.46920-0.51949-0.20516 0.59691-0.85895
  -6  -4   1 1546.91  950.60   1-0.15885-0.00818-0.18135-0.54315 0.97050-0.83959
   6   4  -1 1101.28  213.01   1 0.94701-0.77937 0.12121 0.60410-0.29748 0.16630
  -6  -4   029025.00 2387.49   1-0.31069 0.11987-0.30539-0.41884 0.90011-0.90011
   6   4   027452.72 2286.69   1 0.95455-0.76313 0.13600 0.58932-0.26523 0.26523
  -6  -4   025532.10 2345.35   1 0.59117-0.78254-0.54370-0.18094 0.59577-0.59577
  -6  -4  -1 5575.46  649.85   1-0.44877 0.23424-0.41586-0.30838 0.79098-0.92197
   6   4   1 5463.76  712.21   1 0.96393-0.74873 0.15904 0.56627-0.21343 0.34461
  -6  -4  -1 5237.08  733.56   1 0.48255-0.69844-0.65507-0.06904 0.58143-0.71235
  -6  -4  -2 1550.52  396.78   1-0.55989 0.32085-0.50242-0.22193 0.65885-0.92075
   6   4   2 1344.53  322.68   1 0.97079-0.73180 0.18493 0.54039-0.15292 0.41528
  -6  -4  -2 1553.67  327.67   1 0.34502-0.58557-0.76220 0.03838 0.54776-0.80974
   6   4   3 3367.65  550.88   1 0.97341-0.71065 0.21175 0.51355-0.08743 0.48089
  -6  -4  -3 3130.83  510.86   1 0.21610-0.47946-0.85317 0.12872 0.47481-0.86810
   6   4   4 4089.30 1262.39   1 0.97093-0.68439 0.23868 0.48662-0.01836 0.54298
  -6  -4  -4 3219.00  484.75   1 0.14699-0.43457-0.92365 0.19917 0.35397-0.87836
   6   4   4 3538.41  307.01   1 0.69482-0.40880 0.61012 0.11441-0.38074 0.90542
   6   4   5 3996.42  716.34   1 0.96270-0.65238 0.26526 0.46005 0.05345 0.60230
  -6  -4  -5 4196.69  595.98   1 0.07855-0.39027-0.96955 0.24507 0.23201-0.88751
   6   4   5 4463.84  330.37   1 0.74033-0.43029 0.62724 0.09817-0.24179 0.89733
   6   4   5 3643.86  242.03   1 0.43910-0.13114 0.83605-0.11178-0.32902 0.98506
   6   4   5 4233.82  341.39   1 0.69313-0.38409 0.66975 0.05470-0.26648 0.92167
  -6   4  -5 3999.80  328.77   1-0.97064 0.65816 0.21883 0.50587-0.10004-0.55764
   6   4   6  514.72  670.92   1 0.94811-0.61400 0.29119 0.43412 0.12770 0.65920
  -6  -4  -6  353.15  389.52   1 0.01163-0.34817-0.99375 0.26913 0.11120-0.89799
   6   4   6  579.39  406.26   1 0.76026-0.42704 0.63964 0.08536-0.11332 0.90019
   6   4   6  453.91  245.29   1 0.35520-0.02396 0.91435-0.19025-0.19450 0.98146
   6   4   6  500.44  154.35   1 0.68189-0.34921 0.71575 0.00869-0.15077 0.93700
   6   4   6 3650.94 1046.90   1 0.26621 0.06960 0.94568-0.22053-0.18661 0.97290
  -6   4  -6  520.42  374.35   1-0.95678 0.62002 0.22517 0.49954-0.18417-0.60505
   6   4   7    2.35  144.86   1 0.92644-0.56834 0.31584 0.40930 0.20485 0.71378
   6   4   7   50.72  165.55   1 0.77009-0.41161 0.63785 0.08640 0.00945 0.90725
   6   4   7    5.56   55.71   1 0.76843-0.41149 0.63984 0.08516 0.01058 0.90742
   6   4   7   62.17  135.57   1 0.65993-0.30372 0.75050-0.02628-0.03521 0.95240
   6   4   8 3434.09  804.40   1 0.89661-0.51468 0.33983 0.38531 0.28392 0.76593
   6   4   8 3393.39  567.19   1 0.76674-0.38428 0.62882 0.09529 0.12915 0.91828
   6   4   8 3572.02  404.39   1 0.76438-0.38388 0.63156 0.09350 0.12976 0.91863
   6   4   8 3519.64  342.32   1 0.62866-0.24880 0.77346-0.04924 0.08090 0.96730
   6   4   9 8475.20  533.93   1 0.74994-0.34574 0.61333 0.11173 0.24779 0.93165
   6   4   9 8410.24  516.69   1 0.58705-0.18354 0.78494-0.06072 0.19809 0.98114
   6   4  10  111.74   86.36   1 0.72326-0.29504 0.58612 0.13940 0.36517 0.94525
   6   4  10   80.26  105.93   1 0.53339-0.10527 0.78450-0.06021 0.31631 0.99262
   6   4  11   77.29   91.52   1 0.68283-0.23092 0.54621 0.17930 0.48517 0.95630
   6   4  11   94.44  144.24   1 0.46356-0.01114 0.76872-0.04446 0.44066 0.99895
   6   4  12  814.90  450.15   1 0.62162-0.14529 0.48877 0.23592 0.61211 0.96084
   6   4  12  535.89  432.05   1 0.36993 0.10626 0.72883-0.00457 0.57616 0.99433
  -6   6  11  150.48   74.57   1 0.38449-0.31380 0.73607 0.35030 0.55710 0.88251
  -6   6  11  185.58   87.12   1 0.25653-0.18844 0.83260 0.25339 0.49093 0.94885
   6   6 -10   77.44  343.76   1-0.54075 0.49068 0.60342 0.48429-0.58609-0.72438
  -6   6  10 1032.75  159.42   1-0.03049 0.07300 0.94620 0.13822 0.32218 0.98773
  -6   6  10 1266.48  211.69   1 0.45527-0.40836 0.76589 0.32049 0.45403 0.85471
  -6   6  10 1243.21  209.70   1 0.40192-0.35669 0.81655 0.26955 0.41441 0.89451
  -6   6   910390.62 1098.58   1 0.07916-0.05998 0.97933 0.10510 0.18625 0.99267
  -6   6   9 9745.51 1089.38   1 0.51069-0.48778 0.78058 0.30584 0.36040 0.81763
  -6   6   911430.43 1620.13   1 0.50050-0.47888 0.79138 0.29472 0.35108 0.82695
  -6   6   8 8485.89 1092.88   1 0.17006-0.17473 0.98304 0.10242 0.06890 0.97929
  -6   6   8 7797.46 1038.26   1 0.55469-0.55552 0.78647 0.29995 0.27163 0.77552
  -6   6   8 8631.71 1201.28   1 0.57479-0.57662 0.76267 0.32372 0.29663 0.75017
  -6   6   7  381.58  139.53   1 0.24820-0.27518 0.96806 0.11809-0.03601 0.95413
   6   6  -7  272.03  103.53   1 0.61660-0.59312 0.30455 0.78180-0.72602-0.19245
  -6   6   7  380.14  281.78   1 0.59053-0.61571 0.78450 0.30182 0.18930 0.72788
  -6   6   7  339.82  168.73   1 0.63171-0.65717 0.73393 0.35246 0.24966 0.66629
   6  -6  -6 5462.40  761.86   1 0.06453-0.01897-0.97625-0.11067 0.20690-0.99370
  -6   6   6 6468.77  485.59   1 0.31446-0.36485 0.93998 0.14616-0.13259 0.91954
  -6   6   6 5472.00  415.15   1 0.61946-0.66829 0.77736 0.30897 0.10945 0.67670
   6  -6  -5  418.88  420.34   1 0.13389-0.06357-0.93418-0.15254 0.33077-0.98627
  -6   6   5  917.81  487.76   1 0.37176-0.44554 0.90183 0.18432-0.22031 0.87610
  -6   6   5  722.15  448.85   1 0.64249-0.71497 0.76554 0.32078 0.03390 0.62122
  -6   6   5   39.56  402.52   1 0.22692-0.29744 0.93082 0.15690-0.28653 0.94177
   6  -6  -4 4820.57 2755.95   1 0.19988-0.10542-0.87212-0.21454 0.44664-0.97103
  -6   6   4 4484.46  334.45   1 0.42107-0.51833 0.85640 0.22999-0.29887 0.82370
  -6   6   4 4914.52  375.83   1 0.66032-0.75644 0.75008 0.33625-0.03691 0.56102
   6  -6  -3  578.52  788.67   1 0.26086-0.14228-0.79219-0.29447 0.55174-0.94503
  -6   6   3  609.98  140.07   1 0.46239-0.58306 0.80626 0.28012-0.36901 0.76264
  -6   6   3  575.16  379.87   1 0.67388-0.79382 0.73192 0.35475-0.10085 0.49397
  -6   6   3  364.57  897.33   1 0.10286-0.22162 0.83049 0.25722-0.54746 0.94060
   6  -6  -2 1272.43 1202.74   1 0.47528-0.33313-0.66159-0.42459 0.58004-0.84189
  -6  -6   2 2011.48 1205.21   1 0.61070-0.75294-0.52040-0.56657 0.59688-0.33484
  -6   6   2 1940.51  249.43   1 0.49638-0.64046 0.75414 0.33224-0.43002 0.69244
   6   6  -2 1763.56  276.03   1 0.61505-0.47198 0.33033 0.75601-0.71598 0.45356
  -6   6   2  156.97  649.79   1 0.03540-0.17828 0.74892 0.33880-0.66173 0.92382
   6  -6  -1 3171.40 2282.77   1 0.58962-0.42282-0.54550-0.54147 0.59566-0.72668
  -6  -6   1 3802.49  833.43   1 0.56027-0.72700-0.57829-0.50788 0.59305-0.46212
  -6   6   1 4007.99  359.46   1 0.52439-0.69173 0.70305 0.38376-0.48039 0.61179
   6   6  -1 3536.55  355.09   1 0.60993-0.44294 0.38662 0.69972-0.69177 0.56056
  -6  -6   0 2316.49 1183.56   1 0.49187-0.68318-0.64657-0.43961 0.58314-0.58314
   6   6   010921.51 1470.12   1-0.49312 0.68423 0.64728 0.44043-0.58128 0.58128
  -6   6   0 2380.31  270.47   1 0.54506-0.73597 0.65592 0.43090-0.52223 0.52223
   6   6   0 2368.59  311.30   1 0.60037-0.40947 0.45444 0.63190-0.65808 0.65808
  -6  -6  -1 3730.27  632.36   1 0.40344-0.61934-0.72060-0.36558 0.56392-0.69484
   6   6   1  149.98  410.41   1-0.40053 0.61576 0.72050 0.36721-0.56611 0.69716
  -6   6  -1 3409.43  322.71   1 0.55991-0.77440 0.61602 0.47080-0.55413 0.42273
   6   6   1 3986.04  402.05   1 0.58465-0.36982 0.53083 0.55551-0.61355 0.74476
  -6  -6  -2 1059.72 1173.69   1 0.26102-0.50025-0.79195-0.29471 0.55202-0.81421
  -6  -6  -2 2570.43  477.22   1 0.29354-0.53410-0.79445-0.29127 0.53171-0.79368
   6   6   2 2437.87  296.51   1 0.56096-0.32290 0.61294 0.47387-0.55647 0.81928
  -6   6  -2 2448.90  268.25   1 0.56945-0.80751 0.58677 0.50005-0.57574 0.31293
  -6  -6  -3 1373.51  990.41   1 0.20763-0.47099-0.86326-0.22340 0.46012-0.85341
   6   6   3 1496.13  936.05   1 0.52773-0.26609 0.69599 0.39083-0.48697 0.88119
  -6   6  -3  981.94  180.41   1 0.57389-0.83553 0.57194 0.51488-0.58616 0.19195
   6   6   3 1147.00  232.69   1 0.69514-0.43292 0.61395 0.47285-0.37395 0.76746
   6   6   319753.78 3352.39   1 0.09747 0.16599 0.82461 0.26310-0.55725 0.95039
  -6  -6  -4 4633.69 2329.88   1 0.15006-0.43764-0.92106-0.16566 0.35938-0.88378
   6   6   4 3621.91  304.78   1 0.73949-0.45371 0.62907 0.45843-0.23960 0.76418
   6   6   4 4182.38  372.60   1 0.48272-0.19817 0.77649 0.30990-0.40508 0.92991
   6   6   4 3842.68  382.37   1 0.69389-0.40849 0.66183 0.42484-0.28371 0.80787
  -6  -6  -513187.99 1293.99   1 0.08974-0.40146-0.96355-0.12317 0.25208-0.90758
   6   6   512661.52  766.94   1 0.75989-0.45038 0.63950 0.44800-0.11657 0.77229
   6   6   512678.29  761.90   1 0.42680-0.11884 0.85016 0.23622-0.30838 0.96442
   6   6   513761.37  896.27   1 0.68657-0.37753 0.70251 0.38416-0.18736 0.84255
  -6  -6  -6  304.26  286.40   1 0.02728-0.36382-0.98985-0.09708 0.13963-0.92642
   6   6   6  502.92  427.84   1 0.76833-0.43511 0.64002 0.44748 0.00556 0.78130
   6   6   6  620.67  270.20   1 0.35720-0.02596 0.91291 0.17324-0.19760 0.98456
   6   6   6  650.38  502.68   1 0.67131-0.33864 0.73606 0.35061-0.08692 0.87315
   6   6   7 1171.34  262.44   1 0.76465-0.40785 0.63198 0.45562 0.12610 0.79123
   6   6   7 1045.19  226.78   1 0.27219 0.08244 0.95968 0.12647-0.07044 0.98856
   6   6   7 1496.32  357.13   1 0.64708-0.29087 0.76223 0.32409 0.01698 0.90020
   6   6   8  350.85  453.67   1 0.74967-0.36918 0.61303 0.47457 0.24934 0.79905
   6   6   8  419.23  515.33   1 0.61395-0.23408 0.77927 0.30706 0.12575 0.92245
   6   6   9   49.48   94.34   1 0.72013-0.31562 0.58294 0.50533 0.37626 0.80313
   6   6   9  136.03  157.70   1 0.56945-0.16507 0.78669 0.29973 0.23840 0.93964
   6   6   9  117.90  136.91   1 0.61610-0.21267 0.74248 0.34391 0.26303 0.91462
   6   6  10   63.95  235.70   1 0.67089-0.24267 0.53477 0.55350 0.51372 0.79670
   6   6  10  472.24  321.73   1 0.51067-0.08255 0.78057 0.30584 0.36044 0.94850
   6   6  10  271.60  298.95   1 0.49461-0.06771 0.79326 0.29284 0.35514 0.95378
   6   6  11   25.65   48.32   1 0.42779 0.02463 0.75545 0.33092 0.49627 0.94334
   6   8  -9   36.56  241.15   1-0.36648 0.34053 0.74392 0.70637-0.55885-0.62058
  -6   8   9   -2.20   52.69   1 0.32703-0.30600 0.82804 0.61995 0.45546 0.72254
   6   8  -8  -16.27  449.75   1-0.44319 0.44136 0.68859 0.76170-0.57398-0.47439
  -6   8   8  913.52  212.44   1 0.09424-0.09891 0.98111 0.46617 0.16903 0.87917
  -6   8   8  558.74  135.66   1 0.44391-0.44455 0.76176 0.68674 0.47187 0.57512
  -6   8   8  765.03  510.79   1 0.42219-0.42417 0.81244 0.63570 0.40216 0.64497
   6   8  -7  -47.29  615.65   1-0.48303 0.50531 0.65600 0.79429-0.57998-0.33734
  -6   8   7 1222.49  621.34   1 0.17923-0.20715 0.98220 0.46508 0.05646 0.86071
  -6   8   7  868.47  135.30   1 0.49539-0.51996 0.77703 0.67153 0.38835 0.52790
  -6   8   7  966.51  197.44   1 0.48814-0.51373 0.79528 0.65286 0.35957 0.55668
   6   8  -6  -19.78  673.79   1-0.50210 0.54850 0.63936 0.81093-0.58236-0.20392
  -6   8   6  248.54  312.93   1 0.24915-0.29953 0.96776 0.48044-0.03736 0.82432
   6   8  -6   46.36  115.23   1 0.55792-0.50846 0.62172 0.82737-0.54975-0.23866
  -6   8   6  108.07  103.34   1 0.53362-0.58192 0.78453 0.66403 0.31587 0.46949
  -6   8   6  254.34  284.50   1 0.53533-0.58452 0.77912 0.66902 0.32624 0.45911
   6   8  -5  151.14  838.51   1-0.50567 0.57619 0.63617 0.81412-0.58276-0.07247
  -6   8   5   58.69  109.20   1 0.30606-0.37985 0.94443 0.50377-0.12007 0.77587
   6   8  -5   25.62   78.13   1 0.56999-0.49696 0.58499 0.86410-0.57700-0.08000
  -6   8   5   68.35  126.98   1 0.56764-0.64034 0.76583 0.68269 0.30220 0.35205
   6   8  -4  -41.68  887.77   1-0.49562 0.59026 0.64509 0.80520-0.58159 0.05740
  -6   8   4   49.32   68.69   1 0.35345-0.45065 0.91560 0.53260-0.19180 0.71644
   6   8  -4    4.36   52.44   1 0.57377-0.47716 0.57232 0.87677-0.58589 0.06028
  -6   8   4   79.14  299.56   1 0.23505-0.32969 0.93469 0.51560-0.26668 0.79087
  -6   8   4   42.79   60.23   1 0.58661-0.68294 0.75723 0.69129 0.28726 0.23613
   6   8  -3   95.33  733.66   1-0.47220 0.59096 0.66514 0.78515-0.57849 0.18534
  -6   8   3  -25.53  104.76   1 0.39280-0.51347 0.88420 0.56432-0.25286 0.64648
   6   8  -3   21.29  119.11   1 0.57233-0.45215 0.57722 0.87187-0.58249 0.18827
  -6   8   3   77.07  284.30   1 0.18276-0.30152 0.90341 0.54688-0.38789 0.78104
  -6   8   3   67.12  124.69   1 0.59188-0.71183 0.75473 0.69379 0.28303 0.10951
   6   8  -2  144.23  719.94   1-0.43465 0.57753 0.69522 0.75508-0.57252 0.31043
  -6   8   2 2228.22  262.89   1 0.42457-0.56865 0.85262 0.59590-0.30467 0.56708
   6   8  -2 2532.18  343.41   1 0.56652-0.42275 0.59611 0.85298-0.56899 0.30618
  -6   8   2   -1.70 1045.80   1 0.13005-0.27293 0.85837 0.59192-0.49629 0.75839
  -6   8   2 2371.23  313.07   1 0.58093-0.72451 0.75988 0.68864 0.29179-0.03008
   6   8  -1   38.36  631.73   1-0.38150 0.54849 0.73381 0.71648-0.56216 0.43111
  -6   8   1 1185.49  283.14   1 0.44950-0.61699 0.82327 0.62525-0.34672 0.47793
   6   8  -1 1209.50  313.62   1 0.55625-0.38892 0.62641 0.82268-0.54611 0.41470
  -6   8   1  581.07 1496.25   1 0.07856-0.24555 0.80310 0.64719-0.59066 0.72170
   6   8   0 -180.30  615.92   1-0.31065 0.50176 0.77867 0.67162-0.54517 0.54517
  -6   8   0  -59.43  519.59   1-0.45715 0.26604 0.67749 0.77280-0.57624 0.57624
  -6   8   0 3751.55  378.67   1 0.46794-0.65885 0.79851 0.65001-0.37875 0.37875
   6   8   0 3491.23  391.76   1 0.54100-0.35009 0.66585 0.78324-0.51381 0.51381
  -6   8   0   -9.95  871.38   1 0.03003-0.22114 0.74169 0.70860-0.67007 0.67007
   6   8   0 -107.74  903.55   1 0.02474 0.16636 0.73448 0.71582-0.67819 0.67819
  -6   8  -1  295.00  605.52   1-0.52776 0.31253 0.61585 0.83445-0.58500 0.45396
  -6   8  -1 2179.26  294.61   1 0.47992-0.69423 0.78082 0.66769-0.40004 0.26883
   6   8   1 2062.55  313.65   1 0.51994-0.30545 0.71219 0.73690-0.47169 0.60309
   6   8   1 1915.96  389.89   1 0.69331-0.47883 0.66805 0.78084-0.27022 0.40126
   6   8   1  668.32 1366.97   1 0.06896 0.14626 0.79166 0.65864-0.60707 0.73812
  -6   8  -2  137.56   90.10   1 0.48493-0.72265 0.77301 0.67551-0.40907 0.14666
   6   8   2  230.20  203.45   1 0.49106-0.25334 0.76308 0.68544-0.42025 0.68266
   6   8   2  109.32  126.71   1 0.68916-0.45103 0.69284 0.75606-0.21220 0.47428
   6   8   2  299.44  992.59   1 0.11576 0.12358 0.84409 0.60620-0.52357 0.78566
   6   8   3  363.47  131.66   1 0.45508-0.19394 0.81607 0.63245-0.35633 0.74995
  -6   8  -3  221.05  350.55   1 0.48132-0.74246 0.77865 0.66986-0.40257 0.00894
   6   8   3  367.67  127.54   1 0.68106-0.41929 0.71773 0.73117-0.14501 0.53813
   6   8   3  138.51  664.09   1 0.16385 0.09961 0.88869 0.56161-0.42825 0.82140
   6   8   4   74.81   89.01   1 0.40957-0.12502 0.86827 0.58024-0.27998 0.80481
   6   8   4   42.34  149.51   1 0.66792-0.38252 0.74097 0.70793-0.06957 0.59373
   6   8   4  -50.51  440.28   1 0.21201 0.07557 0.92272 0.52757-0.32196 0.84615
   6   8   5   78.35  110.58   1 0.35225-0.04442 0.91644 0.53175-0.18995 0.84575
   6   8   5   25.41   63.79   1 0.64823-0.33930 0.76134 0.68709 0.01264 0.64248
   6   8   5  256.16  562.85   1 0.25913 0.05256 0.94376 0.50653-0.20539 0.86063
   6   8   6   38.49   56.94   1 0.28035 0.05088 0.95638 0.49181-0.08227 0.86923
   6   8   6   52.51   67.59   1 0.62128-0.28870 0.77666 0.67177 0.10397 0.68218
   6   8   7  148.89  151.50   1 0.18517 0.16821 0.98153 0.46575 0.04837 0.86880
   6   8   7  230.27   89.79   1 0.58430-0.22739 0.78579 0.66277 0.20279 0.71346
   6   8   7  260.24  131.61   1 0.61932-0.26313 0.74076 0.70776 0.26031 0.65564
   6   8   8  115.34  172.85   1 0.53390-0.15326 0.78456 0.66399 0.31528 0.73186
   6   8   8  159.28  234.45   1 0.53984-0.16014 0.77739 0.67075 0.32292 0.72421
  -6  10   4  705.76  249.15   1 0.18941-0.28707 0.98099 0.82812 0.04259 0.48151
  -6  10   3    3.66   32.84   1 0.23544-0.35635 0.97167 0.83744-0.02135 0.41443
   6  10  -3    4.45   28.03   1 0.41678-0.29611 0.86092 0.94973-0.29180-0.10181
   6  10  -3   -0.74  257.29   1 0.09890 0.01984 0.82619 0.98668-0.55466 0.16151
  -6  10   2   86.41   90.05   1 0.26917-0.41317 0.96084 0.84941-0.06606 0.32838
   6  10  -2   35.76   88.29   1 0.42519-0.28111 0.85193 0.95872-0.30571 0.04329
   6  10  -2  -25.64  536.66   1 0.11829 0.02457 0.84668 0.96619-0.51880 0.25670
  -6  10   1  323.62   73.61   1 0.29116-0.45857 0.95165 0.85860-0.09809 0.22925
   6  10  -1  233.63  362.12   1 0.42010-0.25261 0.85742 0.95323-0.29728 0.16607
   6  10  -1  198.50  741.39   1 0.14426 0.02272 0.87172 0.94115-0.46830 0.33725
  -6  10   0  100.71   53.65   1 0.30111-0.49192 0.94692 0.86333-0.11274 0.11274
   6  10   0  138.96  116.23   1 0.40510-0.21419 0.87268 0.93797-0.27270 0.27270
   6  10   0   -2.92  224.27   1 0.17556 0.01554 0.89800 0.91487-0.40347 0.40347
  -6  10  -1   11.34   20.94   1 0.29484-0.50906 0.94994 0.86031-0.10349-0.02766
   6  10   1   32.33   35.46   1 0.38073-0.16652 0.89449 0.91576-0.23446 0.36562
   6  10   1  -20.55  185.98   1 0.21124 0.00398 0.92227 0.89060-0.32374 0.45479
   6  10   2   29.57   45.26   1 0.34642-0.10879 0.92048 0.88977-0.18097 0.44329
   6  10   2   56.58  196.77   1 0.25062-0.01127 0.94098 0.87189-0.22750 0.48960
  -7   1  13 2408.70  290.16   1 0.47933-0.39286 0.35765-0.17626 0.80145 0.90254
  -7   1  13 2630.66  283.86   1 0.15680-0.07041 0.59064-0.40967 0.79156 0.90951
  -7   1  12 2196.27  479.34   1 0.54439-0.48171 0.41579-0.23440 0.72852 0.84439
  -7  -1  12 2265.18  501.14   1 0.46092-0.39823 0.34135-0.52274 0.81916 0.75375
  -7  -1  12 2082.82  439.79   1 0.06401-0.00218 0.51638-0.69739 0.85396 0.71669
  -7   1  12 2092.17  452.25   1 0.24932-0.18669 0.65743-0.47646 0.71107 0.85914
  -7  -1  11 2774.14  313.93   1 0.51142-0.47253 0.38621-0.56760 0.76764 0.67419
  -7   1  11 2633.29  301.96   1 0.59296-0.55518 0.46247-0.28129 0.65917 0.78271
  -7  -1  11 2851.33  280.74   1 0.14274-0.10464 0.58130-0.76231 0.80107 0.63870
  -7   1  11 2975.62  306.76   1 0.32173-0.28287 0.70274-0.52177 0.63454 0.80482
  -7  -1  10  517.55  275.09   1 0.55355-0.53512 0.42286-0.60391 0.71747 0.59069
  -7   1  10  819.19  382.07   1 0.63633-0.61800 0.49836-0.31733 0.58882 0.71928
  -7   1  10  831.52  540.77   1 0.63265-0.61860 0.49899-0.31781 0.59225 0.71855
  -7  -1  10  694.88  416.70   1 0.55103-0.53593 0.42178-0.60317 0.72004 0.59072
  -7  -1  10  636.22  343.14   1 0.20577-0.19068 0.62716-0.80812 0.75122 0.55729
  -7   1  10  705.74  174.36   1 0.38160-0.36650 0.73466-0.55360 0.56094 0.74780
  -7  -1   9 1237.69  369.61   1 0.58432-0.59000 0.45084-0.63189 0.67476 0.50259
  -7   1   9 1254.53 1113.06   1 0.66775-0.67353 0.52804-0.34701 0.52466 0.65263
  -7  -1   9 1315.97  367.86   1 0.58050-0.59020 0.45112-0.63229 0.67786 0.50185
  -7   1   9 1301.69  213.52   1 0.66446-0.67416 0.52879-0.34762 0.52806 0.65165
  -7  -1   9 1360.57  675.41   1 0.25434-0.26301 0.66078-0.84174 0.70618 0.47148
  -7   1   9 1307.88  189.82   1 0.43222-0.44090 0.75724-0.57618 0.48966 0.68820
  -7  -1   8  612.62  270.14   1 0.60800-0.63789 0.47205-0.65308 0.63834 0.40813
  -7   1   8  465.22  480.08   1 0.69333-0.72553 0.54917-0.36801 0.46657 0.58152
  -7  -1   8  567.81  335.30   1 0.60419-0.63763 0.47274-0.65392 0.64144 0.40719
  -7   1   8  523.62  457.03   1 0.69002-0.72356 0.55316-0.37178 0.46677 0.58157
  -7   1   8  401.69  231.69   1-0.07911 0.04339 0.92219-0.74176 0.37860 0.66928
  -7  -1   8  501.33  345.63   1 0.29243-0.32487 0.68521-0.86617 0.66706 0.37974
  -7   1   8  641.50  309.82   1 0.47649-0.50911 0.77175-0.59068 0.42113 0.62602
  -7  -1   722601.97 1181.19   1 0.62442-0.67841 0.48725-0.66828 0.61047 0.30519
  -7   1   722277.87 1147.49   1 0.71334-0.76938 0.56881-0.38764 0.40937 0.50771
  -7  -1   720772.84  620.27   1 0.62082-0.67800 0.48804-0.66922 0.61350 0.30405
  -7   1   720288.17  612.10   1 0.71008-0.76732 0.57285-0.39147 0.40940 0.50789
  -7   1   720135.51  567.07   1 0.51359-0.56995 0.78117-0.60010 0.35497 0.56128
  -7  -1   6 2311.95  377.38   1 0.63327-0.71138 0.49550-0.67653 0.59450 0.19035
  -7   1   6 2280.32  525.07   1 0.72841-0.80807 0.58492-0.40389 0.35675 0.42881
  -7  -1   538320.89 1638.29   1 0.63253-0.73474 0.49481-0.67583 0.59587 0.05818
  -7   1   537250.81 1570.78   1 0.73935-0.84292 0.59634-0.41531 0.31260 0.34204
  -7   1   451920.98 1950.94   1 0.74598-0.87345 0.60348-0.42245 0.28162 0.24209
  -7  -1   3   93.35   84.59   1 0.57371-0.72405 0.44116-0.62221 0.69008-0.29763
   7  -1  -3  337.66  289.94   1 0.06466 0.08547-0.97619 0.79503 0.20714-0.60054
  -7   1   3  114.51  120.99   1 0.74699-0.89836 0.60460-0.42356 0.27650 0.11628
  -7  -1   252726.43 1769.41   1 0.47232-0.64677 0.35018-0.53123 0.80887-0.54724
   7  -1  -227576.05 2146.89   1 0.21956-0.04502-0.84891 0.66780 0.48081-0.74300
  -7   1   120621.29 1565.94   1 0.62190-0.82056 0.48492-0.30389 0.61488-0.48407
  -7  -1   119323.90 1569.16   1 0.62593-0.82463-0.50139 0.32022 0.59738-0.46636
  -7  -1   0385755.211046.52   1-0.08592-0.13664-0.12169-0.05933 0.98884-0.98884
   7   1   0396923.311443.03   1 0.39262-0.16971-0.25515 0.43641-0.88361 0.88361
  -7  -1   0378248.310929.16   1 0.40097-0.62417-0.72247 0.54144 0.56329-0.56329
  -7  -1  -1 3228.83  420.72   1-0.39581 0.14947-0.37378 0.19272 0.83881-0.96980
   7   1   1 3141.49  479.54   1 0.68813-0.44110-0.11182 0.29324-0.71693 0.84821
   7  -1   1 2954.33  378.75   1 0.51774-0.27080-0.20237 0.02116-0.83126 0.96241
  -7  -1  -1 3425.74  464.80   1 0.19181-0.43874-0.88097 0.69986 0.43259-0.56369
   7  -1   2139270.5 4289.08   1 0.84339-0.57253-0.00071-0.18063-0.53732 0.79975
   7   1   2156198.8 4989.72   1 0.84370-0.57283-0.00044 0.18179-0.53683 0.79927
  -7  -1  -2139422.4 4287.52   1 0.08565-0.35678-0.96581 0.78469 0.24475-0.50695
   7  -1   3 3941.46  576.02   1 0.94518-0.65051 0.11795-0.29928-0.30451 0.69805
   7   1   3 3766.50  614.10   1 0.92174-0.62710 0.08231 0.09903-0.37898 0.77263
  -7  -1  -3 4068.22  564.12   1 0.00719-0.30283-0.99466 0.81350 0.10313-0.49653
   7  -1   3 4280.89  559.69   1 0.76999-0.47525 0.63486-0.81593 0.06365 0.32922
   7  -1   437039.45 1849.54   1 0.97212-0.65366 0.19327-0.37460-0.13286 0.65758
   7   1   435277.39 1808.74   1 0.95911-0.64066 0.14629 0.03503-0.24232 0.76704
   7  -1   437039.05 1501.47   1 0.76581-0.44710 0.62742-0.80845 0.14096 0.38275
   7  -1   513813.92 1368.28   1 0.96888-0.62665 0.24751-0.42884 0.00505 0.65070
   7   1   514272.33 1522.80   1 0.97272-0.63048 0.19850-0.01717-0.12012 0.77602
   7  -1   513813.85 1298.08   1 0.75725-0.41464 0.61632-0.79735 0.21612 0.43851
   7   1   6 6595.18  820.06   1 0.97007-0.60406 0.24274-0.06141-0.00766 0.79458
   7  -1   6 6512.16  702.53   1 0.94873-0.58272 0.29030-0.47163 0.12509 0.66182
   7  -1   6 6121.77  777.69   1 0.74415-0.37764 0.60149-0.78252 0.29056 0.49501
   7  -1   7   19.45  277.33   1 0.91584-0.52585 0.32534-0.50663 0.23539 0.68324
   7   1   7   22.67  243.80   1 0.95452-0.56473 0.28130-0.09997 0.09886 0.81921
   7  -1   7  106.60  132.38   1 0.72616-0.33574 0.58261-0.76364 0.36503 0.55147
   7   1   7   62.55  191.90   1 0.76823-0.37789 0.63106-0.44999 0.10757 0.80913
   7  -1   7  112.47   63.30   1 0.72235-0.33335 0.58519-0.76657 0.36845 0.54885
   7   1   7   63.58   62.12   1 0.76575-0.37714 0.63378-0.45251 0.10926 0.80807
   7   1   7   83.05  119.48   1 0.60615-0.21815 0.78149-0.60043 0.14783 0.76934
  -7   1  -7   47.47   76.52   1-0.97002 0.57714 0.21925-0.03807-0.10497-0.81578
  -7  -1  -7   68.40   77.12   1-0.95342 0.56053 0.22617-0.40735-0.19971-0.72104
  -7  -1  -7  105.90   88.29   1-0.98785 0.59840-0.09263-0.08891-0.12484-0.79626
  -7   1  -7  136.12  115.80   1-0.98311 0.59366-0.08534 0.26689-0.16192-0.75917
   7   1   8 2778.61 2414.34   1 0.92730-0.51348 0.31502-0.13373 0.20223 0.84762
   7  -1   8 3352.20  540.64   1 0.70289-0.28932 0.55849-0.73965 0.44048 0.60761
   7   1   8 3182.31 2047.47   1 0.75739-0.34306 0.61648-0.43545 0.21516 0.83227
   7  -1   8 2986.11  279.16   1 0.69868-0.28599 0.56160-0.74298 0.44321 0.60513
   7   1   8 3362.88  315.11   1 0.75480-0.34249 0.61899-0.43772 0.21707 0.83132
   7   1   8 3017.40  254.35   1 0.55783-0.14540 0.78660-0.60553 0.26472 0.78243
  -7   1  -8 3266.46  390.40   1-0.95147 0.53431 0.22669-0.04551-0.20821-0.84408
  -7  -1  -8 3349.09  413.91   1-0.97062 0.55739-0.07155-0.10999-0.22974-0.82294
  -7   1  -8 3302.67  404.70   1-0.96445 0.55122-0.06608 0.24763-0.25591-0.79678
   7  -1   9  279.86  217.32   1 0.67178-0.23204 0.53189-0.71291 0.51554 0.66174
   7   1   9   88.59  264.27   1 0.88802-0.45038 0.34546-0.16417 0.30347 0.87762
   7   1   9   28.35  145.79   1 0.73794-0.29971 0.59484-0.41381 0.31875 0.85961
   7  -1   9  220.98  315.91   1 0.67295-0.23555 0.52964-0.71080 0.51634 0.66277
   7  -1   9  226.18  162.60   1 0.66859-0.23157 0.53270-0.71388 0.51885 0.66086
   7   1   9  -10.06  132.52   1 0.73465-0.29826 0.59791-0.41653 0.32059 0.85879
   7   1   9   23.59   50.88   1 0.50080-0.06462 0.77836-0.59729 0.37862 0.79942
  -7  -1  -9   29.83   75.20   1-0.94153 0.50573-0.05084-0.13041-0.33310-0.85278
  -7   1  -9   54.49  142.17   1-0.93547 0.49968-0.04701 0.22828-0.35028-0.83560
   7  -1  10  668.96  461.70   1 0.63430-0.17045 0.49646-0.67749 0.59259 0.71550
   7   1  10  419.88  463.85   1 0.70962-0.24838 0.56511-0.38395 0.42080 0.88931
   7  -1  10  833.16  671.66   1 0.63064-0.16989 0.49713-0.67830 0.59593 0.71486
   7   1  10 1043.16  822.35   1 0.70599-0.24591 0.56880-0.38742 0.42193 0.88849
   7   1  10  604.63  522.21   1 0.43094 0.02951 0.75673-0.57566 0.49158 0.81715
  -7  -1 -10  956.53  752.30   1-0.90073 0.44129-0.02779-0.15347-0.43350-0.88415
   7  -1  11   53.66   81.01   1 0.58252-0.09803 0.45295-0.63413 0.67489 0.76698
   7   1  11   64.31   97.15   1 0.66676-0.18227 0.53097-0.34979 0.52296 0.91892
   7  -1  12  114.60  107.34   1 0.52160-0.01330 0.39531-0.57670 0.75607 0.81684
   7   1  12  120.81   80.60   1 0.61407-0.10583 0.48181-0.30063 0.62511 0.94784
   7   1  13   66.93  100.15   1 0.54209-0.01000 0.41372-0.23233 0.73141 0.97258
  -7   3  13   62.77  135.49   1 0.47767-0.39120 0.35618 0.18798 0.80309 0.90090
  -7   3  13  149.64  149.35   1 0.24096-0.15457 0.65179-0.10889 0.71910 0.98196
  -7   3  12  228.38  308.15   1 0.55633-0.49481 0.42923 0.11429 0.71151 0.86145
  -7   3  12  230.78  284.43   1 0.33269-0.27004 0.70883-0.16564 0.62199 0.94850
  -7   3  11   32.33   63.98   1 0.61327-0.57549 0.48108 0.06244 0.62646 0.81541
  -7   3  11  181.24  133.04   1 0.40382-0.36494 0.74514-0.20195 0.53075 0.90886
  -7   3  10  712.61  572.92   1 0.65664-0.64260 0.52141 0.02211 0.54492 0.76587
  -7   3  10  827.08  714.26   1 0.46213-0.44703 0.76824-0.22505 0.44299 0.86575
  -7  -3   9 1371.94  588.48   1 0.41723-0.42270 0.30462-0.84749 0.85622 0.32105
  -7   3   9  933.52 1447.94   1 0.69330-0.70167 0.54915-0.00566 0.46663 0.71247
  -7   3   9 1413.98  486.89   1 0.69046-0.70030 0.55359-0.00944 0.46561 0.71377
  -7   3   9 1179.35  588.05   1 0.01105-0.02367 0.96233-0.42011 0.27173 0.90718
  -7   3   9 1495.81  513.56   1 0.51192-0.52080 0.78083-0.23762 0.35810 0.81994
  -7   3   9 1625.11  565.70   1 0.49736-0.50754 0.79239-0.24933 0.35325 0.82478
  -7  -3   8  364.24  219.23   1 0.43398-0.46358 0.31936-0.86223 0.84241 0.20405
  -7   3   8  334.57  359.00   1 0.71953-0.75174 0.57500-0.03151 0.38939 0.65870
  -7   3   8  428.67  344.03   1 0.71667-0.75021 0.57944-0.03530 0.38809 0.66024
  -7   3   8  442.02  265.27   1 0.10096-0.13741 0.98190-0.43917 0.16034 0.88785
  -7   3   8  634.16  542.85   1 0.55348-0.58610 0.78641-0.24319 0.27427 0.77288
  -7   3   8  532.06  220.80   1 0.58333-0.61696 0.75877-0.21557 0.28988 0.75691
  -7  -3   7 2301.71  427.34   1 0.43903-0.49277 0.32382-0.86669 0.83808 0.07757
  -7   3   7 2197.81  387.35   1 0.73939-0.79515 0.59638-0.05329 0.31244 0.60406
  -7   3   7 1962.48  659.67   1 0.73667-0.79391 0.60004-0.05590 0.31185 0.60545
  -7   3   7 2146.33  190.38   1 0.18252-0.24222 0.98184-0.43911 0.05198 0.86519
  -7   3   7 2199.15  234.10   1 0.58904-0.64601 0.78470-0.24153 0.19307 0.72411
  -7   3   7 2066.03  266.19   1 0.65068-0.70794 0.72279-0.17959 0.23287 0.68308
  -7  -3   6 4224.14  544.20   1 0.43038-0.50826 0.31619-0.85906 0.84545-0.06060
   7  -3  -6 3890.33  494.39   1 0.00705 0.07034-0.99469 0.45122 0.10286-0.88965
  -7   3   6 3766.29  469.73   1 0.75395-0.83361 0.61244-0.06935 0.23760 0.54796
  -7   3   6 3481.80  286.58   1 0.26011-0.34230 0.96414-0.42106-0.05303 0.83999
  -7   3   6 3458.09  269.22   1 0.61892-0.69953 0.77756-0.23439 0.11108 0.67507
  -7  -3   5 9712.20  838.21   1 0.40404-0.50606 0.29303-0.83591 0.86652-0.21248
   7  -3  -5 9110.19  791.88   1 0.08960 0.01255-0.96363 0.42027 0.25184-0.90733
  -7   3   5 8916.45  818.46   1 0.76372-0.86728 0.62448-0.08139 0.16353 0.49110
  -7  -3   427767.59 2343.79   1 0.35339-0.47955 0.24878-0.79166 0.90178-0.37854
   7  -3  -429264.28 2527.06   1 0.17920-0.05290-0.89404 0.35068 0.41062-0.93502
  -7   3   426789.09 2188.59   1 0.76911-0.89655 0.63273-0.08953 0.09003 0.43379
  -7  -3   3   81.50   81.16   1 0.26760-0.41822 0.17599-0.71903 0.94731-0.55504
   7   3  -3  199.19  176.16   1 0.26372-0.11286-0.30087 0.84466-0.91648 0.52329
   7  -3  -3   52.02   78.22   1 0.38766-0.23821-0.73235 0.18926 0.55983-0.95261
  -7   3   3   21.48   64.73   1 0.77020-0.92154 0.63758-0.09439 0.01624 0.37663
  -7  -3   229543.65 2394.50   1 0.14098-0.31560 0.06774-0.61078 0.98769-0.72617
   7   3  -224668.36 1954.05   1 0.51386-0.33897-0.20414 0.74775-0.83324 0.57095
  -7  -3   121443.85 1774.31   1-0.02787-0.17075-0.07340-0.46968 0.99691-0.86616
   7   3  -121302.59 1766.82   1 0.70291-0.50347-0.10284 0.64710-0.70381 0.57253
  -7  -3   0 5694.72  629.84   1-0.21643-0.00616-0.22862-0.31475 0.94915-0.94915
   7   3   0 5667.92  656.88   1 0.82176-0.59852-0.01915 0.56341-0.56952 0.56952
  -7  -3   0 5660.98  741.80   1 0.58044-0.80370-0.55603 0.01254 0.59494-0.59494
  -7  -3  -1 5297.18  602.36   1-0.39044 0.14411-0.36950-0.17367 0.84321-0.97420
   7  -3   1 5445.83  495.12   1-0.15939 0.40574-0.18180-0.36157 0.97033-0.83942
   7   3   1 6131.16  741.46   1 0.89235-0.64527 0.04696 0.49708-0.44891 0.58012
  -7  -3  -1 5177.27  777.19   1 0.44680-0.69458-0.68611 0.14302 0.57416-0.70508
  -7  -3  -260579.91 2261.23   1-0.52782 0.25697-0.47768-0.06558 0.70229-0.96419
   7  -3   257473.92 1843.16   1 0.29074-0.01975 0.19449-0.73736 0.93682-0.67520
   7   3   260070.30 2505.56   1 0.93498-0.66412 0.10123 0.44281-0.33996 0.60239
  -7  -3  -254402.86 2242.11   1 0.25848-0.52954-0.79578 0.25244 0.54769-0.80988
  -7  -3  -257071.96 2199.60   1 0.28352-0.55597-0.80028 0.25742 0.52839-0.79036
   7  -3   371993.14 2387.01   1 0.46973-0.17474 0.34788-0.89105 0.81137-0.41891
   7   3   376282.13 3174.18   1 0.95963-0.66496 0.14756 0.39642-0.23946 0.63300
  -7  -3  -365692.08 2737.72   1 0.18104-0.47632-0.89218 0.34881 0.41385-0.80715
   7  -3   411863.26  809.49   1 0.53802-0.21892 0.40885-0.95201 0.73713-0.21386
   7   3   412360.89 1211.36   1 0.97143-0.65298 0.18860 0.35538-0.14412 0.66883
  -7  -3  -411987.43  979.75   1 0.10652-0.42594-0.95347 0.41011 0.28209-0.80649
   7  -3   5  256.58  141.58   1 0.56265-0.21944 0.43111-0.97427 0.70537-0.05129
   7   3   5  321.06  346.41   1 0.97281-0.63058 0.22570 0.31828-0.05210 0.70787
  -7  -3  -5  461.32  433.26   1 0.03622-0.38036-0.98714 0.44367 0.15583-0.81149
   7   3   5  321.93  158.74   1 0.69342-0.35257 0.66707-0.12373-0.27237 0.92757
   7   3   5 2448.49  589.67   1 0.23832 0.10523 0.93614-0.39227-0.25858 0.91382
   7  -3   6  444.57  189.10   1 0.56530-0.19798 0.43351-0.97667 0.70178 0.08311
   7   3   6  361.63  456.80   1 0.96493-0.59892 0.25975 0.28423 0.03823 0.74868
   7   3   6  382.46  144.20   1 0.75857-0.39353 0.63899-0.09523-0.12749 0.91436
   7   3   6  407.41  117.66   1 0.68123-0.31674 0.71733-0.17399-0.14618 0.93242
  -7   3  -6  378.41  219.03   1-0.97413 0.60633 0.21705 0.32705-0.06314-0.72487
  -7   3  -6  328.49  211.28   1-0.96188 0.59621-0.06396 0.60861-0.26593-0.52358
   7  -3   7   32.08  147.92   1 0.55401-0.16258 0.42328-0.96644 0.71686 0.19885
   7   3   7   -4.03  275.11   1 0.94808-0.55829 0.29124 0.25274 0.12784 0.79022
   7   3   7   25.30   63.99   1 0.76814-0.37938 0.64027-0.09652-0.00218 0.92019
   7   3   7    2.41   90.67   1 0.65703-0.26903 0.75352-0.21035-0.02269 0.93988
  -7   3  -7   40.92   66.35   1-0.96104 0.56815 0.22369 0.31984-0.16250-0.75825
  -7   3  -7    7.53   69.60   1-0.94027 0.55177-0.05003 0.59383-0.33675-0.58559
   7  -3   818452.55 1196.97   1 0.53167-0.11614 0.40314-0.94630 0.74484 0.30169
   7   3   818143.74 1667.12   1 0.92195-0.50814 0.32002 0.22383 0.21817 0.83169
   7   3   816910.93 1245.71   1 0.76771-0.35346 0.63016-0.08696 0.11626 0.93139
   7  -3   817575.07  630.86   1 0.52926-0.11613 0.40219-0.94635 0.74707 0.30154
   7   3   818320.08  735.41   1 0.76527-0.35296 0.63297-0.08917 0.11701 0.93137
   7   3   817570.15  686.51   1 0.62293-0.21128 0.77600-0.23283 0.09891 0.94929
  -7   3  -818958.76  874.86   1-0.93833 0.52117 0.22946 0.31407-0.25870-0.79359
  -7   3  -820011.55  966.91   1-0.91208 0.49994-0.03364 0.57744-0.40864-0.64547
   7   3   929019.03 2071.47   1 0.75479-0.31656 0.61341-0.07032 0.23240 0.94596
   7  -3   932280.70 1267.58   1 0.49601-0.05908 0.37247-0.91663 0.78436 0.39532
   7   3   933966.73 1393.56   1 0.75229-0.31628 0.61604-0.07223 0.23353 0.94591
   7   3   933224.01 1353.40   1 0.57790-0.14172 0.78633-0.24311 0.21845 0.95959
   7   3  10   35.61   69.89   1 0.72784-0.26776 0.59082-0.04668 0.34808 0.96235
   7   3  10   19.97  100.68   1 0.52143-0.06151 0.78264-0.23943 0.33997 0.96896
   7   3  11 1751.92  495.85   1 0.69133-0.20755 0.55443-0.01029 0.46330 0.97816
   7   3  11 1728.78  272.40   1 0.44843 0.03579 0.76344-0.22025 0.46482 0.97479
   7   3  12   48.50   61.10   1 0.63800-0.12977 0.50396 0.03956 0.58220 0.99075
   7   3  12   32.27   58.50   1 0.35212 0.15588 0.71952-0.17633 0.59858 0.97191
   7   3  13  179.32  367.88   1 0.55682-0.02485 0.42967 0.11384 0.71085 0.99318
  -7   5  12   22.50   54.03   1 0.32827-0.26562 0.70633 0.19898 0.62717 0.94332
  -7   5  11 1289.62  411.29   1 0.40862-0.36974 0.74729 0.15802 0.52401 0.91560
  -7   5  11 1168.64  192.85   1 0.28905-0.25275 0.83115 0.07383 0.47505 0.96473
  -7   5  10 1199.94  489.16   1-0.02159 0.03231 0.95002-0.04633 0.31149 0.99842
  -7   5  10 1243.67  444.43   1 0.47144-0.45659 0.77019 0.13515 0.42958 0.87935
  -7   5  10 1269.75  546.70   1 0.42328-0.40985 0.81220 0.09288 0.40149 0.90743
  -7   5   9   65.34   95.80   1 0.07934-0.09195 0.97936-0.07566 0.18601 0.99290
  -7   5   9  104.78   80.16   1 0.52174-0.53063 0.78270 0.12265 0.33936 0.83868
  -7   5   9   70.45  112.33   1 0.51903-0.52921 0.78510 0.11999 0.33804 0.83999
  -7   5   8 1530.16  701.46   1 0.16750-0.20394 0.98323-0.07867 0.07236 0.97584
  -7   5   8 1129.47  621.67   1 0.56316-0.59578 0.78672 0.11862 0.25281 0.79434
  -7   5   8 1395.11  773.09   1 0.59292-0.62656 0.75422 0.15110 0.28219 0.76461
  -7  -5   7 1881.67  743.94   1 0.14600-0.20059 0.07201-0.97707 0.98665-0.07136
   7  -5  -7 1405.42 1600.76   1-0.00764 0.06078-0.99709 0.09132 0.07606-0.99398
  -7   5   7 2058.93  671.24   1 0.24398-0.30367 0.96922-0.06466-0.03342 0.95060
  -7   5   7 1994.48  659.79   1 0.59757-0.65453 0.78336 0.12191 0.17104 0.74614
  -7   5   7 2197.76  752.44   1 0.65031-0.70757 0.72301 0.18231 0.23320 0.68275
  -7  -5   6 2499.16  469.41   1 0.12290-0.20149 0.05241-0.95747 0.99103-0.20649
   7  -5  -6 2216.35 1165.48   1 0.06667 0.01072-0.97528 0.06951 0.21075-0.99754
  -7   5   6 2782.77  270.84   1 0.31330-0.39549 0.94061-0.03548-0.13085 0.91781
  -7   5   6 2383.43  253.20   1 0.62568-0.70629 0.77483 0.13044 0.09035 0.69580
  -7  -5   5 7746.67  740.64   1 0.07914-0.18200 0.01639-0.92154 0.99672-0.34297
   7  -5  -5 7064.76  771.00   1 0.14108-0.03892-0.92851 0.02291 0.34350-0.99900
  -7  -5   4 1618.07  330.53   1 0.01523-0.14203-0.03735-0.86780 0.99918-0.47618
   7  -5  -4 2333.76 1078.57   1 0.21366-0.08738-0.85612-0.04943 0.47058-0.99497
  -7   5   4 1925.64  203.18   1 0.42524-0.55431 0.85188 0.05344-0.30578 0.83062
  -7   5   4 2071.05  824.90   1 0.66622-0.79432 0.74324 0.16232-0.06125 0.58540
  -7   5   4   38.64  258.44   1 0.16145-0.28794 0.88670 0.01973-0.43326 0.95745
  -7  -5   3  832.95  233.79   1-0.07027-0.08046-0.10870-0.79644 0.99158-0.59933
  -7   5   3  823.14  532.04   1 0.46961-0.62210 0.79612 0.10920-0.38169 0.77532
  -7  -5   2 2403.66  345.83   1-0.17510 0.00003-0.19473-0.71090 0.96510-0.70328
   7  -5  -2 2553.45  447.95   1 0.56778-0.39364-0.57017-0.33564 0.59378-0.85582
  -7   5   2 2545.76  257.57   1 0.50743-0.68301 0.73628 0.16940-0.44772 0.71053
  -7  -5   1  254.31  199.90   1-0.28998 0.09115-0.28854-0.61709 0.91249-0.78158
  -7  -5   1  248.89  262.26   1 0.60269-0.80139-0.53010-0.37571 0.59649-0.46547
  -7   5   1  243.04   85.69   1 0.53686-0.73601 0.67563 0.23004-0.50532 0.63672
  -7  -5   0 6258.24  544.23   1-0.40434 0.18171-0.38059-0.52471 0.83165-0.83165
  -7  -5   0 6962.34  913.15   1 0.52925-0.75245-0.61060-0.29455 0.58915-0.58915
   7   5   0 5628.68  381.38   1 0.61516-0.39244 0.32870 0.57659-0.71664 0.71664
   7   5   2 4286.35  594.14   1 0.96988-0.69900 0.24355 0.66309-0.00551 0.26782
  -7  -5  -2 4440.74  570.80   1 0.31435-0.58679-0.78188-0.12288 0.53841-0.80038
   7   5   2 4332.70  362.76   1 0.58390-0.31334 0.53389 0.37139-0.61161 0.87403
  -7  -5  -3   68.85  128.51   1 0.21182-0.50700-0.85832-0.04722 0.46739-0.86068
   7   5   3   -1.34   51.02   1 0.66446-0.37025 0.57688 0.32988-0.47506 0.86838
   7   5   3   46.14   74.95   1 0.55108-0.25762 0.64046 0.26522-0.53494 0.92915
   7   5   3  781.18 1302.77   1 0.08483 0.21048 0.81039 0.09604-0.57973 0.97288
   7   5   4   68.48  159.73   1 0.95745-0.63900 0.27612 0.63052 0.08400 0.44060
  -7  -5  -4  342.97  306.41   1 0.14965-0.46906-0.92142 0.01581 0.35865-0.88305
   7   5   4    5.68   57.61   1 0.71312-0.39509 0.61024 0.29653-0.34503 0.86946
   7   5   4   18.83   84.92   1 0.50478-0.18774 0.74109 0.16458-0.44273 0.96835
   7   5   4    5.20   80.81   1 0.69575-0.37792 0.62326 0.28240-0.35704 0.88172
   7   5   4    6.31  341.36   1 0.14813 0.17130 0.87520 0.03123-0.46054 0.98473
   7   5   5  150.65  191.02   1 0.94463-0.60240 0.29593 0.61071 0.14179 0.51396
  -7  -5  -5  151.70  150.02   1 0.08608-0.42964-0.96558 0.05997 0.24553-0.90103
   7   5   5   98.88   49.08   1 0.74408-0.40276 0.63171 0.27454-0.21743 0.87316
   7   5   5  116.35  113.59   1 0.44313-0.10336 0.83118 0.07413-0.33586 0.99190
   7   5   5  101.33   94.43   1 0.69233-0.35148 0.67599 0.22956-0.25242 0.90761
   7   5   5  406.44  548.66   1 0.20628 0.13727 0.91929-0.01285-0.33522 0.99046
   7   5   6  193.32  160.45   1 0.92608-0.55993 0.31618 0.59025 0.20593 0.58146
  -7  -5  -6  252.70  273.36   1 0.02193-0.39032-0.99130 0.08552 0.12993-0.91672
   7   5   6  252.14  203.77   1 0.76258-0.39754 0.64040 0.26585-0.09135 0.87822
   7   5   6  236.50  130.77   1 0.36713-0.00409 0.90546-0.00033-0.21305 1.00001
   7   5   6  322.07  136.61   1 0.68087-0.31638 0.71817 0.18739-0.14370 0.92994
   7   5   6   -4.39  608.49   1 0.25850 0.10917 0.94357-0.03713-0.20705 0.99334
   7   5   716137.96 1646.91   1 0.90063-0.51064 0.33704 0.56939 0.27438 0.64424
   7   5   717060.78 1311.73   1 0.77032-0.37998 0.63686 0.26845 0.03152 0.88518
   7   5   718637.97  884.21   1 0.76797-0.37936 0.63971 0.26662 0.03134 0.88599
   7   5   721927.11 1076.61   1 0.65940-0.27139 0.75108 0.15419-0.03285 0.95004
   7   5   8 1055.88  743.16   1 0.76235-0.35004 0.62861 0.27772 0.15377 0.89461
   7   5   8 1152.12  759.91   1 0.62864-0.21699 0.77347 0.13180 0.08097 0.96724
   7   5   9 4197.35  939.78   1 0.74469-0.30868 0.60745 0.29889 0.27646 0.90298
   7   5   9 5053.72 1008.52   1 0.58702-0.15173 0.78494 0.12032 0.19816 0.98107
   7   5  10   13.30   69.10   1 0.71261-0.25252 0.57537 0.33152 0.40141 0.90902
   7   5  10   39.96   92.63   1 0.53210-0.07219 0.78432 0.12103 0.31891 0.99002
   7   5  10   77.75   73.76   1 0.54271-0.08399 0.77627 0.12881 0.32080 0.98812
   7   5  11  270.03  281.24   1 0.66181-0.17731 0.52628 0.37959 0.53388 0.90800
   7   5  11  317.23  268.75   1 0.45804 0.02618 0.76685 0.13846 0.44959 0.99002
   7   5  12  304.20  317.77   1 0.35029 0.15771 0.71854 0.18677 0.60082 0.96966
   7   7 -10  -33.15  216.90   1-0.39969 0.38147 0.72110 0.54790-0.56595-0.74452
  -7   7  10  728.13  167.83   1 0.39165-0.37655 0.73950 0.52794 0.54749 0.76124
  -7   7  10  650.95  168.19   1 0.31465-0.30187 0.82922 0.43776 0.46197 0.84692
   7   7  -9   -1.81  438.02   1-0.49656 0.50246 0.64427 0.62474-0.58170-0.59772
  -7   7   9  518.21  355.47   1 0.04908-0.06169 0.97327 0.29190 0.22444 0.95448
  -7   7   9  374.52  353.67   1 0.45845-0.46713 0.76699 0.50045 0.44893 0.72893
  -7   7   9  557.43  307.16   1 0.42436-0.43454 0.81197 0.45515 0.40083 0.77720
   7   7  -8 -182.58  716.76   1-0.54809 0.57811 0.59624 0.67277-0.58663-0.46175
  -7   7   8 2563.98  666.48   1 0.14261-0.17906 0.98414 0.28224 0.10569 0.94251
  -7   7   8 1996.42  639.12   1 0.50956-0.54218 0.78034 0.48715 0.36251 0.68463
  -7   7   8 2505.32  681.97   1 0.50209-0.53588 0.79086 0.47626 0.34997 0.69716
  -7   7   7 1111.73  643.92   1 0.21894-0.27864 0.97575 0.29062 0.00178 0.91539
  -7   7   7  817.64  265.33   1 0.54951-0.60587 0.78616 0.48133 0.28282 0.63343
  -7   7   7  920.73  336.49   1 0.56028-0.61767 0.76911 0.49801 0.30756 0.60869
  -7   7   6   62.95   97.63   1 0.28499-0.36718 0.95440 0.31277-0.08905 0.87601
   7   7  -6   50.66  161.22   1 0.60508-0.52587 0.42444 0.84296-0.67362-0.11363
  -7   7   6   50.48   68.85   1 0.58129-0.66139 0.78607 0.48142 0.21021 0.57515
  -7   7   6   67.70  133.54   1 0.60393-0.68481 0.74878 0.51867 0.27319 0.51191
  -7   7   5   98.24   96.21   1 0.34010-0.44569 0.92467 0.34250-0.17130 0.82710
   7   7  -5   92.06  102.78   1 0.60779-0.50466 0.40449 0.86291-0.68339 0.02734
  -7   7   5   78.16   61.77   1 0.60657-0.71083 0.78138 0.48600 0.14667 0.50845
  -7   7   5   39.51  333.22   1 0.25344-0.35581 0.94195 0.32705-0.22023 0.87547
  -7   7   5   64.81  117.48   1 0.63518-0.73968 0.73195 0.53550 0.24664 0.40761
   7  -7  -4  901.44 1019.50   1 0.17512-0.04882-0.89810-0.36974 0.40347-0.92787
  -7  -7   4 1490.91 1411.22   1 0.57722-0.70223-0.55967-0.70847 0.59466-0.07059
  -7   7   4 1654.62  237.35   1 0.38706-0.51614 0.88929 0.37816-0.24369 0.76853
   7   7  -4 1693.31  295.28   1 0.60773-0.48068 0.40490 0.86250-0.68319 0.15835
  -7   7   4 1160.98  659.26   1 0.62597-0.75387 0.77470 0.49268 0.08943 0.43467
  -7   7   4  -23.62  290.28   1 0.19871-0.32520 0.91448 0.35452-0.35249 0.87668
  -7   7   4 1568.05  275.79   1 0.65518-0.78331 0.72002 0.54743 0.22879 0.29460
   7  -7  -3  154.00  176.57   1 0.23253-0.08212-0.83232-0.43545 0.50319-0.89648
  -7  -7   3  434.06  329.84   1 0.55399-0.70345-0.58502-0.68218 0.59235-0.19957
   7   7  -3  -50.13  730.24   1-0.55594 0.70655 0.58842 0.68059-0.58713 0.19399
  -7   7   3  384.08  243.89   1 0.42624-0.57873 0.85078 0.41667-0.30745 0.70107
   7   7  -3  441.97  176.42   1 0.60541-0.45444 0.42214 0.84527-0.67478 0.28114
  -7   7   3  170.09  783.26   1 0.14060-0.29121 0.86836 0.40064-0.47559 0.86873
  -7  -7   2 2106.69 1375.24   1 0.51744-0.69148-0.62229-0.64491 0.58740-0.32555
   7   7  -2  132.90  645.59   1-0.51864 0.69337 0.62436 0.64465-0.58414 0.32204
  -7   7   2 2014.20  305.16   1 0.45840-0.63430 0.81167 0.45578-0.36207 0.62448
   7   7  -2 2323.46  397.01   1 0.60049-0.42560 0.45374 0.81366-0.65846 0.39604
  -7   7   2  -76.60  875.31   1 0.08094-0.25567 0.80588 0.46312-0.58653 0.84863
  -7   7   2 2022.00  324.24   1 0.65910-0.83447 0.71757 0.54988 0.22521 0.03648
  -7  -7   1   50.11  154.09   1 0.46651-0.66513-0.66930-0.59791 0.57830-0.44738
   7   7  -1  198.96  751.01   1-0.46606 0.66491 0.67023 0.59878-0.57759 0.44655
  -7   7   1  121.11  397.01   1-0.50352 0.30468 0.63810 0.63091-0.58252 0.71357
  -7   7   1   27.18   92.71   1 0.48400-0.68331 0.77447 0.49298-0.40740 0.53861
   7   7  -1   60.05  145.14   1 0.59218-0.39338 0.49758 0.76983-0.63386 0.50265
  -7   7   1   97.93  544.01   1 0.02205-0.22089 0.73076 0.53824-0.68229 0.81334
  -7   7   1   27.32   92.21   1 0.63711-0.83611 0.73084 0.53661 0.24494-0.11409
  -7  -7   0  621.66  485.37   1 0.39944-0.62264-0.72361-0.54359 0.56290-0.56290
   7  -7   0  486.47  709.61   1 0.58510-0.36184-0.55071-0.71742 0.59532-0.59532
   7   7   0  -81.91  508.52   1-0.39606 0.61903 0.72367 0.54533-0.56521 0.56521
  -7   7   0 1046.25  376.48   1 0.50422-0.72695 0.74211 0.52584-0.44168 0.44168
   7   7   0 1118.71  425.48   1 0.57940-0.35668 0.55145 0.71595-0.60019 0.60019
  -7  -7  -1  778.38  548.67   1 0.31474-0.56260-0.78163-0.48504 0.53853-0.66952
   7   7   1  182.16  630.63   1-0.30637 0.55346 0.78115 0.48785-0.54403 0.67508
   7   7   1  902.17  245.16   1 0.56081-0.31450 0.61340 0.65455-0.55612 0.68753
  -7   7  -1 1077.41  238.83   1 0.51761-0.76392 0.71684 0.55111-0.46718 0.33578
   7   7   1   33.44 1126.50   1 0.02247 0.22461 0.73134 0.53766-0.68165 0.81270
  -7  -7  -2  637.96  618.85   1 0.22642-0.49748-0.84027-0.42750 0.49266-0.75485
   7   7   2  842.84  236.00   1 0.53495-0.26507 0.68001 0.58794-0.50145 0.76426
  -7   7  -2  797.43  200.34   1 0.52495-0.79484 0.70187 0.56608-0.48150 0.21869
   7   7   2  929.70  587.25   1 0.69542-0.42518 0.61767 0.65026-0.36725 0.62959
   7   7   2 -454.97 1476.33   1 0.07436 0.19683 0.79814 0.47087-0.59788 0.85998
  -7  -7  -3  317.70  439.77   1 0.17673-0.47201-0.89650-0.37134 0.40630-0.79960
  -7   7  -3  356.48  341.70   1 0.52545-0.81891 0.70082 0.56713-0.48248 0.08827
   7   7   3  479.19  207.70   1 0.50057-0.20711 0.74857 0.51939-0.43487 0.82908
   7   7   3  466.83  160.03   1 0.69414-0.40057 0.65836 0.60943-0.29109 0.68421
   7   7   3 -244.10 1914.55   1 0.12722 0.16809 0.85560 0.41340-0.50176 0.89491
   7   7   4 3563.28  456.39   1 0.45522-0.13885 0.81589 0.45156-0.35656 0.88139
   7   7   4 3909.57  525.31   1 0.68862-0.37141 0.69506 0.57272-0.20662 0.73078
   7   7   4  217.11  719.52   1 0.17947 0.13995 0.90097 0.36803-0.39504 0.91923
   7   7   5  169.33  178.71   1 0.39924-0.05946 0.87827 0.38918-0.26322 0.91926
   7   7   5  263.32  288.92   1 0.67654-0.33569 0.72718 0.54060-0.11620 0.77140
   7   7   5   37.44  536.48   1 0.22983 0.11371 0.93225 0.33676-0.27947 0.93471
   7   7   6   27.49  100.40   1 0.32902 0.03401 0.93162 0.33555-0.15447 0.94143
   7   7   6   25.41   72.11   1 0.65656-0.29221 0.75399 0.51339-0.02071 0.80687
   7   7   6  182.46  590.22   1 0.27730 0.09037 0.94796 0.32104-0.15647 0.94275
   7   7   7   99.46   63.41   1 0.23937 0.14579 0.97057 0.29580-0.02690 0.94408
   7   7   7  163.87  128.68   1 0.62846-0.24046 0.77355 0.49382 0.08152 0.83565
   7   7   8 1940.38  291.13   1 0.58993-0.17829 0.78458 0.48280 0.19081 0.85739
   7   7   8 1990.21  302.05   1 0.64438-0.23276 0.72659 0.54087 0.23852 0.80828
   7   7   9  428.41  364.09   1 0.53748-0.10130 0.78501 0.48248 0.30801 0.87003
   7   7   9  398.22  219.39   1 0.54939-0.11428 0.77361 0.49351 0.31581 0.86222
   7   7  10   19.25   43.52   1 0.46265-0.00219 0.76841 0.49903 0.44215 0.86658
   7   9  -7  -27.32  295.55   1-0.31131 0.36545 0.77828 0.85330-0.54534-0.37199
  -7   9   7  984.76  341.33   1 0.09323-0.15293 0.98098 0.64721 0.17034 0.74683
  -7   9   7  799.69  291.44   1 0.32570-0.38351 0.82817 0.80081 0.45616 0.46006
   7   9  -6 -101.57  413.26   1-0.34684 0.42510 0.75664 0.87493-0.55428-0.23200
  -7   9   6   18.94   43.08   1 0.17215-0.25510 0.98287 0.64533 0.06607 0.72008
  -7   9   6   -2.73   60.50   1 0.38325-0.46425 0.81989 0.80926 0.42536 0.35999
   7   9  -5    1.03  603.54   1-0.35817 0.46054 0.74937 0.88221-0.55694-0.09828
  -7   9   5  128.07   85.05   1 0.23363-0.33982 0.97216 0.65603-0.01880 0.67393
   7   9  -5   19.69   64.25   1 0.50590-0.40105 0.73906 0.89117-0.44485-0.21216
  -7   9   5   46.52   48.28   1 0.41740-0.52200 0.81346 0.81570 0.40509 0.24936
   7   9  -4   51.17  586.99   1-0.35145 0.47794 0.75371 0.87787-0.55537 0.03118
  -7   9   4   15.01   44.70   1 0.28395-0.41294 0.95486 0.67437-0.08752 0.61216
   7   9  -4   -0.65   55.28   1 0.52018-0.39176 0.71169 0.91854-0.47217-0.05344
  -7   9   4   23.08   64.72   1 0.43161-0.55982 0.81035 0.81881 0.39634 0.12722
   7   9  -3  324.64  734.88   1-0.32863 0.47923 0.76796 0.86362-0.54980 0.15666
  -7   9   3   81.60  101.19   1 0.32358-0.47598 0.93485 0.69438-0.14626 0.53974
   7   9  -3   10.95   88.04   1 0.52323-0.37123 0.70546 0.92476-0.47811 0.08390
   7   9  -3   90.50  919.59   1-0.00121 0.15182 0.69756 0.93402-0.71653 0.32339
  -7   9   3   10.03   54.23   1 0.42448-0.57631 0.81194 0.81722 0.40075-0.00807
   7   9  -2  -34.52  705.72   1-0.28978 0.46451 0.79056 0.84102-0.53952 0.27742
  -7   9   2  782.72 1022.00   1 0.35473-0.53053 0.91469 0.71453-0.19377 0.45609
   7   9  -2  743.54  844.11   1 0.51898-0.34340 0.71412 0.91611-0.46983 0.20702
   7   9  -2 -323.25 1047.75   1 0.02484 0.14987 0.73462 0.89696-0.67804 0.41594
  -7   9   1  734.53  907.19   1 0.37795-0.57716 0.89680 0.73242-0.23007 0.36122
   7   9  -1  495.54  714.67   1 0.50856-0.30940 0.73419 0.89604-0.44986 0.31846
   7   9  -1  503.04 1015.84   1 0.05616 0.14267 0.77585 0.85573-0.62842 0.49738
  -7   9   0  504.49  666.17   1 0.39328-0.61600 0.88376 0.74582-0.25363 0.25363
   7   9   0  648.93  840.68   1 0.49118-0.26846 0.76288 0.86670-0.42046 0.42046
   7   9   0 -165.95 1281.93   1 0.09194 0.13102 0.81846 0.81312-0.56717 0.56717
  -7   9  -1   -2.37  411.07   1-0.37559 0.12850 0.73783 0.89375-0.56087 0.42982
  -7   9  -1  196.91  256.15   1 0.39976-0.64590 0.87778 0.75180-0.26406 0.13286
   7   9   1  314.18  393.66   1 0.46796-0.22183 0.79848 0.83110-0.37879 0.50999
  -7   9  -1   18.71  297.15   1 0.07983-0.32691 0.80459 0.82699-0.58846 0.45741
   7   9   1  175.47  760.86   1 0.13128 0.11580 0.85955 0.77203-0.49391 0.62496
  -7   9  -2  -25.68  464.91   1-0.43476 0.16356 0.69514 0.93644-0.57254 0.31045
   7   9   2  324.49  455.60   1 0.43715-0.16760 0.83836 0.79122-0.32572 0.58814
  -7   9  -2  174.73  320.51   1 0.39493-0.66447 0.88226 0.74732-0.25627-0.00613
   7   9   2  -16.87  430.83   1 0.17323 0.09796 0.89620 0.73538-0.40845 0.67055
  -7   9  -2  143.45  420.94   1 0.04664-0.31784 0.76370 0.86788-0.64390 0.38180
  -7   9  -3 -155.03  526.32   1-0.47240 0.17708 0.66497 0.96661-0.57852 0.18537
   7   9   3   48.69   49.27   1 0.39731-0.10436 0.88007 0.74951-0.26011 0.65374
   7   9   3   28.77   48.33   1 0.64310-0.34968 0.76512 0.86437 0.03170 0.36137
   7   9   3   21.03  357.56   1 0.21684 0.07847 0.92548 0.70610-0.31062 0.70376
  -7   9  -3  141.81  473.80   1 0.02051-0.31583 0.72863 0.90295-0.68461 0.29146
  -7   9  -4  206.18  506.40   1-0.49206 0.17262 0.64821 0.98337-0.58115 0.05696
   7   9   4  336.33  181.01   1 0.34608-0.02984 0.92071 0.70852-0.18045 0.70509
   7   9   4  226.79   75.35   1 0.62222-0.30515 0.77629 0.85320 0.10110 0.42300
   7   9   4  -20.28  325.51   1 0.26121 0.05822 0.94436 0.68722-0.19993 0.72412
  -7   9  -4  180.61  305.26   1 0.00283-0.32227 0.70348 0.92810-0.71072 0.18653
   7   9   4  211.20  260.04   1 0.64275-0.32563 0.72755 0.90204 0.23997 0.28343
  -7   9  -5   65.37  410.56   1-0.49480 0.15125 0.64581 0.98577-0.58149-0.07374
   7   9   5  698.11  169.81   1 0.27998 0.05964 0.95654 0.67269-0.08174 0.73754
   7   9   5  571.25  138.73   1 0.59262-0.25191 0.78420 0.84529 0.18394 0.47118
  -7   9  -5   34.26  203.66   1-0.00417-0.33938 0.69320 0.93837-0.72074 0.06550
   7   9   5  624.97  178.32   1 0.60865-0.26790 0.74638 0.88321 0.26928 0.38497
  -7   9  -6   15.69  310.11   1-0.47888 0.11121 0.65952 0.97206-0.57942-0.20686
   7   9   6 1163.85  397.87   1 0.18861 0.17330 0.98110 0.64710 0.04367 0.74247
   7   9   6  980.33  339.48   1 0.55032-0.18536 0.78621 0.84341 0.28108 0.50427
   7   9   6 1092.06  394.61   1 0.55682-0.19254 0.77056 0.85859 0.31019 0.47516
   7   9   7    4.93   45.80   1 0.47749-0.08960 0.79846 0.83070 0.36675 0.54950
  -8   0  13   13.60   41.60   1 0.07164-0.01793 0.52293-0.52293 0.84936 0.85219
  -8   0  12   44.81  100.11   1 0.50300-0.47215 0.37870-0.37870 0.77689 0.79602
  -8   0  12   50.22   69.74   1 0.16884-0.13801 0.59985-0.59985 0.78210 0.78812
  -8   0  11    5.03   85.02   1 0.55085-0.54497 0.42428-0.42428 0.71870 0.72317
  -8   0  11   49.90   57.71   1 0.24158-0.23452 0.65221-0.65221 0.71851 0.72085
  -8   0  10 2111.24  548.03   1 0.59397-0.60735 0.45966-0.45966 0.66022 0.64794
  -8   0  10 2280.45  341.90   1 0.59009-0.60796 0.45985-0.45985 0.66356 0.64723
  -8   0  10 2506.06  365.97   1 0.30062-0.31732 0.69022-0.69022 0.65820 0.65031
  -8   0   9   76.89  263.78   1 0.62513-0.66273 0.48792-0.48792 0.60921 0.56807
  -8   0   9   40.49   97.59   1 0.62139-0.66300 0.48856-0.48856 0.61250 0.56721
  -8   0   9   16.08   80.51   1 0.34962-0.39011 0.71818-0.71818 0.60164 0.57622
  -8   0   8  574.35  223.34   1 0.64947-0.71118 0.51069-0.51069 0.56336 0.48312
  -8   0   8  790.57  420.87   1 0.64603-0.71137 0.51145-0.51145 0.56661 0.48202
  -8   0   8  504.72  312.39   1-0.19992 0.13241 0.83466-0.83466 0.51324 0.53465
  -8   0   8  928.88  523.08   1 0.39022-0.45449 0.73883-0.73883 0.54942 0.49757
  -8   0   7   29.64  152.09   1 0.66785-0.75367 0.52813-0.52813 0.52445 0.39122
  -8   0   7   13.59   30.18   1 0.66466-0.75374 0.52898-0.52898 0.52763 0.38992
  -8   0   616652.93 1530.39   1 0.68091-0.79262 0.53722-0.53722 0.49774 0.28833
  -8   0   5   44.65   93.17   1 0.68666-0.82221 0.54274-0.54274 0.48364 0.17141
  -8   0   4113456.6 3651.32   1 0.68252-0.84190 0.53877-0.53877 0.49384 0.03020
  -8   0   3   16.34   74.42   1 0.65865-0.84091 0.51937-0.51937 0.54444-0.15200
  -8   0   2999998.9 3800.16   1 0.58521-0.79146 0.45164-0.45164 0.67345-0.41182
  -8   0   2958920.0 2914.72   1 0.46574-0.67166-0.66997 0.66997 0.57815-0.31629
  -8   0   1    1.41   45.50   1 0.35800-0.58839 0.25280-0.25280 0.89884-0.76803
  -8   0   0 1716.78  239.01   1-0.12719-0.12719-0.15524 0.15524 0.97965-0.97965
   8   0   0 1965.25  296.28   1 0.12734 0.12734-0.34245 0.34245-0.93087 0.93087
  -8   0  -1   15.55   32.79   1-0.51035 0.23175-0.46411 0.46411 0.72396-0.85491
   8   0   1   54.52  116.97   1 0.55245-0.27366-0.18609 0.18609-0.81251 0.94366
   8   0   251302.19 1923.76   1 0.79271-0.48999-0.04193 0.04193-0.60817 0.87073
   8   0   3   18.01  152.91   1 0.90580-0.57925 0.06225-0.06225-0.41913 0.81278
   8   0   4198694.8 6471.70   1 0.95588-0.60552 0.13885-0.13885-0.25891 0.78363
   8   0   5  170.77  290.92   1 0.97271-0.59858 0.19847-0.19847-0.12020 0.77610
   8   0   621350.17 1397.76   1 0.96898-0.57106 0.24715-0.24715 0.00408 0.78283
   8   0   622143.32 1201.69   1 0.76841-0.37011 0.63138-0.63138 0.10430 0.68144
   8   0   7   -2.92  275.12   1 0.95003-0.52833 0.28840-0.28840 0.11950 0.79856
   8   0   7   39.16  121.06   1 0.75868-0.33639 0.61804-0.61804 0.20597 0.71053
   8   0   7    4.44   68.58   1 0.75601-0.33559 0.62045-0.62045 0.20853 0.70881
  -8   0  -7    5.87   78.80   1-0.96921 0.54447 0.21977-0.21977-0.11126-0.80950
  -8   0  -7   27.48   43.03   1-0.98986 0.56856-0.09663 0.09663-0.10414-0.81695
   8   0   818557.74 1493.59   1 0.91783-0.47214 0.32365-0.32365 0.22989 0.81997
   8   0   820176.51 1286.85   1 0.74153-0.29533 0.59866-0.59866 0.30287 0.74456
   8   0   819705.63  704.92   1 0.73811-0.29354 0.60157-0.60157 0.30542 0.74292
  -8   0  -820687.43 1038.87   1-0.94942 0.50041 0.22720-0.22720-0.21683-0.83546
  -8   0  -820277.60 1028.90   1-0.97515 0.53007-0.07601 0.07601-0.20813-0.84455
   8   0   9   43.93  194.87   1 0.71705-0.24781 0.57251-0.57251 0.39756 0.78154
   8   0   9   22.48   38.38   1 0.71321-0.24494 0.57597-0.57597 0.39948 0.77990
  -8   0  -9   -1.78  124.81   1-0.94878 0.48114-0.05572 0.05572-0.31100-0.87488
   8   0  10   61.67  129.24   1 0.68391-0.19083 0.54010-0.54010 0.49045 0.81967
   8   0  10    9.54   46.76   1 0.67994-0.18797 0.54343-0.54343 0.49230 0.81813
  -8   0 -10  -27.28  135.84   1-0.91119 0.41989-0.03317 0.03317-0.41067-0.90697
   8   0  11   81.77  101.51   1 0.63623-0.11983 0.50232-0.50232 0.58554 0.85633
   8   0  12  605.98  764.80   1 0.57869-0.03855 0.44947-0.44947 0.68050 0.89246
   8   0  13   -2.97   49.92   1 0.50039 0.06352 0.37637-0.37637 0.77971 0.92428
  -8   2  13   33.91   41.54   1 0.48123-0.42658 0.35933 0.00343 0.79955 0.90443
  -8   2  13   48.07   69.13   1 0.20772-0.15312 0.62856-0.26663 0.74951 0.95156
  -8   2  12  514.74  385.62   1 0.55059-0.51974 0.42138-0.05860 0.72061 0.85231
  -8   2  12  720.47  415.16   1 0.29638-0.26555 0.68764-0.32571 0.66281 0.90741
  -8   2  11  363.39  177.20   1 0.60145-0.59557 0.47023-0.10787 0.64586 0.79602
  -8  -2  11  290.19  317.97   1 0.01051-0.00426 0.46880-0.83082 0.88324 0.55653
  -8   2  11  507.05  315.77   1 0.36639-0.35932 0.72702-0.36489 0.58069 0.85892
  -8  -2  10  557.85  282.88   1 0.47464-0.48802 0.35223-0.71434 0.80662 0.50154
  -8   2  10  494.91  260.78   1 0.64589-0.65938 0.50732-0.14527 0.57047 0.73763
  -8  -2  10 1016.56  772.42   1 0.47178-0.48851 0.35096-0.71374 0.80884 0.50191
  -8   2  10  783.68  479.76   1 0.64230-0.66017 0.50797-0.14562 0.57393 0.73686
  -8  -2  10  749.59  336.54   1 0.07065-0.08814 0.52208-0.88410 0.84996 0.45891
  -8   2  10  789.11  336.80   1 0.42435-0.44106 0.75404-0.39191 0.50135 0.80739
  -8  -2   9  151.99  280.55   1 0.50331-0.54080 0.37774-0.73985 0.77716 0.40018
  -8   2   9  179.81  343.00   1 0.67793-0.71814 0.53438-0.17205 0.50482 0.67429
  -8  -2   9  220.44  121.89   1 0.50072-0.54124 0.37667-0.73944 0.77935 0.40033
  -8   2   9  208.92  167.43   1 0.67488-0.71660 0.53858-0.17582 0.50443 0.67495
  -8   2   9  116.36  115.75   1-0.06041 0.01601 0.93190-0.57042 0.35770 0.82122
  -8  -2   9  126.93  111.50   1 0.11487-0.15610 0.55902-0.92103 0.82116 0.35683
  -8   2   9  204.47  141.26   1 0.47436-0.51503 0.77110-0.40896 0.42472 0.75332
  -8  -2   8 2770.04  508.61   1 0.52286-0.58446 0.39522-0.75733 0.75525 0.29128
  -8   2   8 2501.40  815.35   1 0.70366-0.76770 0.55924-0.19691 0.43830 0.60980
  -8  -2   8 2695.06  260.18   1 0.52048-0.58479 0.39431-0.75709 0.75736 0.29124
  -8   2   8 2634.64  274.77   1 0.70062-0.76604 0.56350-0.20074 0.43770 0.61064
  -8   2   8 2493.55  226.03   1 0.02323-0.09096 0.96623-0.60475 0.25670 0.79122
  -8  -2   8 2635.43  235.51   1 0.14560-0.21056 0.58354-0.94555 0.79892 0.24818
  -8   2   8 2851.60  475.63   1 0.51642-0.58083 0.78172-0.41958 0.34959 0.69755
  -8   2   8 2570.38  277.25   1 0.50638-0.57197 0.78944-0.42741 0.34699 0.70015
  -8  -2   718987.20 1133.84   1 0.53300-0.61871 0.40433-0.76644 0.74324 0.17247
  -8   2   718365.67 1069.56   1 0.72381-0.81169 0.57932-0.21699 0.37480 0.54228
  -8  -2   716874.70  575.44   1 0.53079-0.61889 0.40356-0.76634 0.74524 0.17229
  -8   2   717158.41  568.71   1 0.72080-0.80991 0.58362-0.22086 0.37393 0.54337
  -8   2   717974.69  493.33   1 0.10326-0.19473 0.98214-0.62032 0.15736 0.75981
  -8  -2   715819.35  515.71   1 0.16476-0.25276 0.59675-0.95867 0.78533 0.13062
  -8   2   718007.24  595.34   1 0.55255-0.64070 0.78635-0.42421 0.27629 0.63996
  -8   2   717106.63  635.04   1 0.58264-0.67170 0.75909-0.39696 0.29043 0.62552
  -8  -2   615055.05 1121.71   1 0.53213-0.64195 0.40355-0.76566 0.74429 0.04061
  -8   2   614215.48 1041.29   1 0.73894-0.85047 0.59590-0.23384 0.31440 0.47117
  -8  -2   5  292.18  255.09   1 0.51659-0.65051 0.38961-0.75171 0.76245-0.10836
   8  -2  -5  149.21  112.72   1 0.01092 0.12255-0.99390 0.63159 0.10992-0.76558
  -8   2   5  152.26   99.43   1 0.75004-0.88547 0.60798-0.24592 0.26036 0.39427
  -8  -2   4 1301.25  280.27   1 0.47923-0.63727 0.35631-0.71842 0.80210-0.27883
   8  -2  -4 1290.76  256.44   1 0.10523 0.05290-0.95430 0.59205 0.27978-0.80418
  -8   2   4 1377.48  255.79   1 0.75734-0.91668 0.61642-0.25436 0.21551 0.30820
  -8  -2   3 9308.97  941.49   1 0.40572-0.58783 0.29450-0.65642 0.86524-0.47282
   8  -2  -3 9494.37  967.95   1 0.21836-0.03612-0.85039 0.48817 0.47873-0.87202
  -8   2   3 9673.52  915.28   1 0.76090-0.94414 0.62080-0.25874 0.18874 0.20404
  -8  -2   212938.66 1222.47   1 0.27975-0.48618 0.18647-0.54849 0.94178-0.68027
  -8   2   212922.92 1150.71   1 0.75823-0.96538 0.61750-0.25544 0.20918 0.05267
  -8  -2   131532.61 2487.24   1 0.08917-0.31960 0.02486-0.38692 0.99570-0.86495
   8   2  -132045.49 2526.75   1 0.35287-0.12213-0.27009 0.63262-0.89585 0.76478
  -8   2   130750.90 2306.33   1 0.68946-0.92035 0.54543-0.18310 0.47659-0.34557
  -8  -2   0  910.97  166.20   1-0.14413-0.11025-0.16923-0.19302 0.97497-0.97497
   8   2   0  957.19  217.00   1 0.60929-0.35452-0.15757 0.51998-0.77714 0.77714
  -8  -2   0  957.39  256.94   1 0.50958-0.76467-0.62990 0.26784 0.58616-0.58616
  -8  -2  -1111271.4 3522.21   1-0.36188 0.08374-0.34663-0.01548 0.86538-0.99636
   8  -2   1108166.5 3120.56   1 0.45823-0.17965 0.33771-0.69982 0.82217-0.69135
   8   2   1107648.5 3591.83   1 0.77467-0.49574-0.05520 0.41804-0.62997 0.76125
   8  -2   1100268.6 2988.46   1 0.54257-0.26378-0.19081-0.17159-0.81806 0.94920
  -8  -2  -1110750.9 3615.33   1 0.33493-0.61467-0.76883 0.40692 0.54476-0.67574
  -8  -2  -226254.66 2123.25   1-0.52439 0.22172-0.47502 0.11284 0.70665-0.96855
   8  -2   225785.05 2003.33   1 0.67196-0.36916 0.53206-0.89411 0.51513-0.25351
   8  -2   224644.12 1934.93   1 0.91460-0.61184 0.07301-0.43571-0.39773 0.66017
   8   2   225213.21 2173.29   1 0.87282-0.57006 0.02668 0.33601-0.48733 0.74976
  -8  -2  -227693.05 2311.24   1 0.19333-0.49621-0.87933 0.51711 0.43524-0.69743
   8  -2   226551.53 2060.56   1 0.67481-0.37241 0.53141-0.89374 0.51207-0.25005
   8  -2   3220144.7 6618.21   1 0.97240-0.64582 0.19553-0.55819-0.12736 0.52090
   8   2   3228240.4 7366.38   1 0.92939-0.60284 0.09292 0.26977-0.35723 0.75088
  -8  -2  -3225516.6 6989.78   1 0.10901-0.43613-0.95186 0.58962 0.28654-0.67984
   8  -2   3232722.0 6921.98   1 0.70631-0.38008 0.56185-0.92418 0.43061-0.03757
   8  -2   4  467.55  488.00   1 0.96460-0.61424 0.26062-0.62327 0.04062 0.48399
   8   2   4  657.94  867.76   1 0.95981-0.60945 0.14799 0.21466-0.23850 0.76322
  -8  -2  -4  539.40  400.21   1 0.03489-0.38662-0.98756 0.62525 0.15343-0.67796
   8  -2   4  555.92  517.61   1 0.70959-0.35952 0.56508-0.92741 0.42090 0.10315
   8  -2   5 1753.70  297.94   1 0.93768-0.56347 0.30408-0.66666 0.16823 0.48792
   8   2   5 2241.67 1614.79   1 0.97238-0.59824 0.19537 0.16729-0.12777 0.78367
   8  -2   5 1846.41  291.47   1 0.70229-0.32839 0.55790-0.92023 0.44217 0.21288
   8   2   6 7476.38  982.83   1 0.97125-0.57333 0.23702 0.12563-0.02272 0.80964
   8  -2   6 8599.29  807.71   1 0.68819-0.29045 0.54421-0.90654 0.47980 0.30627
   8   2   6 8113.70  557.61   1 0.76151-0.36465 0.64007-0.27757-0.10194 0.88880
   8   2   6 7696.47  529.16   1 0.67381-0.27751 0.73205-0.36982-0.10045 0.88669
  -8   2  -6 7746.68  600.85   1-0.97775 0.57813 0.20941 0.15332 0.01341-0.80143
  -8   2  -6 7970.31  657.12   1-0.98798 0.59047-0.09287 0.45597-0.12359-0.66592
   8  -2   7 2371.87  439.87   1 0.66651-0.24316 0.52685-0.88890 0.52743 0.38823
   8   2   7 2569.65 1862.49   1 0.95840-0.53670 0.27433 0.08832 0.07892 0.83914
   8   2   7 1991.96  404.49   1 0.77026-0.34805 0.63739-0.27526 0.02055 0.89615
   8  -2   7 2175.58  253.19   1 0.66319-0.24175 0.52759-0.88995 0.53085 0.38670
   8   2   7 2215.11  239.00   1 0.76792-0.34750 0.64017-0.27763 0.02171 0.89563
   8   2   7 2234.97  451.65   1 0.64368-0.22389 0.76472-0.40261 0.02961 0.88757
  -8   2  -7 2349.79  356.07   1-0.97096 0.54716 0.21983 0.14291-0.09459-0.82476
  -8  -2  -7 2501.68 1145.73   1-0.98579 0.56449-0.08920-0.27390-0.14241-0.77868
  -8   2  -7 2340.43  341.39   1-0.97429 0.55298-0.07512 0.43822-0.21245-0.70865
   8  -2   8  173.71  197.31   1 0.64022-0.19276 0.50200-0.86405 0.58146 0.46501
   8   2   8   52.97  266.05   1 0.93449-0.48879 0.30764 0.05492 0.17918 0.87068
   8   2   8   73.90  199.58   1 0.76605-0.31986 0.62778-0.26572 0.13799 0.90943
   8  -2   8  237.80  200.44   1 0.63660-0.19142 0.50266-0.86501 0.58485 0.46378
   8   2   8  167.34  131.59   1 0.76362-0.31950 0.63042-0.26788 0.13946 0.90893
   8   2   8  217.96   93.98   1 0.60358-0.16015 0.78211-0.42000 0.15492 0.89328
  -8   2  -8  380.17  289.64   1-0.95344 0.50442 0.22616 0.13619-0.19962-0.85267
  -8  -2  -8  222.56  148.56   1-0.96548 0.52040-0.06695-0.29614-0.25175-0.80094
  -8   2  -8  263.14  159.79   1-0.95159 0.50759-0.05769 0.42023-0.30193-0.75218
   8  -2   9 1891.00  484.87   1 0.60624-0.13478 0.47095-0.83305 0.64084 0.53651
   8   2   9 1808.96  590.15   1 0.89898-0.42946 0.33820 0.02437 0.27832 0.90277
   8   2   9 1437.38 1230.56   1 0.75164-0.28154 0.60979-0.24773 0.25134 0.92701
   8  -2   9 2106.45  313.41   1 0.60266-0.13374 0.47133-0.83368 0.64392 0.53579
   8   2   9 2143.91  558.19   1 0.74906-0.28123 0.61233-0.24979 0.25288 0.92655
   8   2   9 1923.76  295.45   1 0.55248-0.08452 0.78635-0.42421 0.27643 0.90161
  -8  -2  -9 2265.20 1130.08   1-0.93218 0.46454-0.04500-0.31753-0.35920-0.82668
  -8   2  -9 2522.64 1361.59   1-0.92033 0.45269-0.03813 0.40067-0.38929-0.79659
   8  -2  10  280.14  292.91   1 0.55955-0.06689 0.43213-0.79448 0.70721 0.60358
   8   2  10  295.50  330.20   1 0.72365-0.23169 0.58652-0.22376 0.36373 0.94670
   8   2  10  274.19  271.90   1 0.48971 0.00198 0.77554-0.41340 0.39839 0.91055
   8  -2  11 2228.81  482.14   1 0.50586 0.01046 0.38125-0.74403 0.77378 0.66806
   8   2  11 2371.44  516.84   1 0.68712-0.17146 0.55035-0.18759 0.47431 0.96716
   8   2  11 1863.26  395.62   1 0.40928 0.10676 0.74758-0.38545 0.52308 0.91653
   8   2  12 4071.53  422.68   1 0.63532-0.09518 0.50147-0.13912 0.58727 0.98569
   8   2  13  674.25  259.87   1 0.56007 0.00380 0.43260-0.07025 0.70652 0.99752
  -8   4  13   28.93   34.92   1 0.23900-0.18441 0.65045 0.07339 0.72096 0.98011
  -8   4  12    6.03  129.47   1 0.51393-0.48307 0.38845 0.33709 0.76483 0.80808
  -8   4  12  351.25  312.14   1 0.33587-0.30502 0.71062 0.01363 0.61824 0.95225
  -8   4  11 1900.23  427.51   1 0.40859-0.40152 0.74728-0.02302 0.52405 0.91556
  -8   4  10 4461.49  596.84   1-0.04062 0.01954 0.94161-0.21866 0.33429 0.97562
  -8   4  10 5032.69  705.01   1 0.46715-0.48386 0.76989-0.04564 0.43478 0.87395
  -8   4  10 4640.68  671.49   1 0.40970-0.42808 0.81503-0.09096 0.40975 0.89917
  -8  -4   9 1737.72  502.51   1 0.28569-0.32407 0.19160-0.91564 0.93897 0.23783
  -8   4   9 1747.91  875.95   1 0.67393-0.71565 0.53768 0.18783 0.50666 0.67272
  -8   4   9 1880.06  815.97   1 0.05554-0.09994 0.97476-0.25181 0.21630 0.96262
  -8   4   9 2069.48  532.51   1 0.51642-0.55710 0.78173-0.05744 0.34958 0.82846
  -8   4   9 2057.85  361.31   1 0.50837-0.55036 0.78877-0.06470 0.34559 0.83244
  -8  -4   8 1529.73  630.16   1 0.29928-0.36070 0.20187-0.92569 0.93256 0.11390
  -8   4   8 1032.21  823.20   1 0.70605-0.77010 0.56160 0.16305 0.43137 0.61672
  -8   4   8 1530.03  843.86   1 0.70355-0.76897 0.56639 0.15912 0.42919 0.61915
  -8   4   8 1782.71  590.44   1 0.14241-0.21063 0.98414-0.26049 0.10596 0.94224
  -8   4   8 1753.46  588.27   1 0.55714-0.62155 0.78658-0.06229 0.26625 0.78089
  -8   4   8 2097.22 1232.44   1 0.58536-0.65080 0.75782-0.03356 0.28827 0.75853
  -8  -4   7   96.74  169.28   1 0.29702-0.38258 0.19991-0.92374 0.93370-0.01804
  -8   4   7   81.23  100.15   1 0.72866-0.81629 0.58517 0.13894 0.35582 0.56068
  -8   4   7   19.17   52.71   1 0.72615-0.81526 0.58908 0.13644 0.35452 0.56278
  -8   4   7  114.01   68.78   1 0.21966-0.31113 0.97559-0.25195 0.00079 0.91638
  -8   4   7  113.42  122.07   1 0.59154-0.68029 0.78436-0.06013 0.18671 0.73047
  -8   4   7  101.49  106.08   1 0.64557-0.73463 0.72588-0.00161 0.23745 0.67849
  -8  -4   6  219.53  228.85   1 0.27702-0.38743 0.18412-0.90816 0.94305-0.15851
   8  -4  -6  153.32  220.96   1 0.04812 0.06111-0.98299 0.25837 0.17734-0.96413
  -8   4   6   99.74  179.87   1 0.74538-0.85691 0.60283 0.12128 0.28459 0.50098
  -8   4   6  164.44   99.67   1 0.29142-0.40541 0.95153-0.22743-0.09846 0.88542
  -8   4   6  162.82   82.14   1 0.62012-0.73252 0.77711-0.05289 0.10746 0.67869
  -8  -4   5 1933.13  527.78   1 0.23944-0.37385 0.15179-0.87583 0.95897-0.30518
   8  -4  -5 1761.54 1006.24   1 0.12861 0.00537-0.93819 0.21370 0.32141-0.97690
  -8   4   5 1772.48  291.85   1 0.75714-0.89258 0.61619 0.10792 0.21686 0.43777
  -8   4   5 1816.98  672.48   1 0.35466-0.49205 0.91474-0.19064-0.19366 0.84946
  -8   4   5 1849.65  220.45   1 0.64354-0.77957 0.76482-0.04060 0.03013 0.62499
  -8  -4   416120.49 1156.75   1 0.17860-0.33702 0.09974-0.82379 0.97885-0.45582
   8  -4  -416504.68 1534.96   1 0.21046-0.05234-0.85994 0.13549 0.46503-0.98941
  -8   4   415530.39  963.51   1 0.76464-0.92398 0.62574 0.09837 0.15414 0.36957
  -8  -4   349308.65 1490.03   1 0.08979-0.27234 0.02538-0.74950 0.99563-0.60338
   8  -4  -348862.24 1343.35   1 0.44003-0.25868-0.69172-0.03240 0.57266-0.96544
  -8   4   347743.87 1023.99   1 0.76862-0.95181 0.63176 0.09249 0.10049 0.29238
  -8  -4   2  765.62  199.28   1-0.02544-0.18103-0.07137-0.65275 0.99712-0.73562
  -8  -4   1 5164.07  628.32   1-0.16208-0.06854-0.18402-0.54048 0.96946-0.83855
   8   4  -1 5011.57  434.07   1 0.89103-0.65963 0.04552 0.67987-0.45167 0.32045
  -8  -4   1 4836.88  829.86   1 0.62553-0.85612-0.50190-0.22275 0.59737-0.46635
  -8  -4   024283.23 2053.63   1-0.30402 0.04959-0.30000-0.42423 0.90419-0.90419
   8   4   024006.93 2070.79   1 0.92234-0.66715 0.08310 0.64228-0.37736 0.37736
  -8  -4   025035.58 2342.51   1 0.54177-0.79686-0.59783-0.12628 0.59085-0.59085
  -8  -4  -1 1060.09  799.92   1-0.43560 0.15746-0.40543-0.31881 0.80366-0.93464
   8   4   1  847.70  872.86   1 0.94579-0.66678 0.11902 0.60629-0.30220 0.43338
  -8  -4  -1 1145.47  333.40   1 0.43225-0.71191-0.69806-0.02606 0.57089-0.70181
  -8  -4  -2 4295.88  442.38   1-0.54488 0.24221-0.49087-0.23348 0.67981-0.94170
   8   4   2 3903.26  569.76   1 0.96195-0.65916 0.15350 0.57181-0.22606 0.48842
  -8  -4  -2 4308.10  569.64   1 0.29821-0.60255-0.79168 0.06786 0.53324-0.79521
   8   4   3  115.76  150.71   1 0.97108-0.64451 0.18656 0.53875-0.14901 0.54255
  -8  -4  -3  139.33  160.21   1 0.19854-0.52556-0.87361 0.14917 0.44432-0.83761
   8   4   4 5113.96  797.52   1 0.97331-0.62296 0.21826 0.50705-0.07107 0.59568
  -8  -4  -4 4691.13  586.30   1 0.13100-0.48225-0.93639 0.21190 0.32565-0.85004
   8   4   4 5256.53  346.00   1 0.69239-0.34253 0.59633 0.12908-0.40616 0.93059
   8   4   5  113.45  178.89   1 0.96857-0.59443 0.24865 0.47666 0.00810 0.64765
  -8  -4  -5  139.81  122.77   1 0.06417-0.44015-0.97641 0.25179 0.20626-0.86192
   8   4   5  175.70  116.07   1 0.73336-0.35968 0.62308 0.10233-0.27191 0.92744
   8   4   5   90.73   95.11   1 0.44302-0.07143 0.83132-0.10706-0.33566 0.99170
   8   4   5  158.31   94.74   1 0.69409-0.32143 0.65912 0.06532-0.28948 0.94468
   8   4   5  726.90  448.05   1 0.21644 0.15896 0.92525-0.20010-0.31156 0.96680
  -8   4  -5   94.86  152.19   1-0.97578 0.60033 0.21498 0.51051-0.04102-0.61565
   8   4   6 1767.18 1985.88   1 0.95657-0.55865 0.27774 0.44757 0.08863 0.69828
  -8  -4  -6 2048.84 1240.02   1-0.00064-0.39957-0.99607 0.27144 0.08882-0.87562
   8   4   6 2141.74  272.84   1 0.75666-0.35980 0.63817 0.08683-0.14211 0.92898
   8   4   6 1927.84  265.17   1 0.68462-0.28833 0.70852 0.01593-0.17116 0.95740
  -8   4  -6 2069.90  994.04   1-0.96570 0.56524 0.22168 0.50302-0.13537-0.65385
  -8   4  -6 1538.08  831.70   1-0.91563 0.51893-0.03555 0.76062-0.40047-0.39012
   8   4   7 8182.18 1143.54   1 0.93679-0.51492 0.30510 0.42004 0.17134 0.74728
   8   4   7 8310.43  484.95   1 0.76768-0.34710 0.64063 0.08437-0.01601 0.93402
   8   4   7 9062.35  569.15   1 0.66430-0.24437 0.74564-0.02119-0.05218 0.96945
  -8   4  -7 9365.79  621.06   1-0.94678 0.52204 0.22782 0.49689-0.22749-0.69327
   8   4   8  626.45 1177.16   1 0.90824-0.46255 0.33143 0.39371 0.25547 0.79439
   8   4   8 1010.50  978.70   1 0.76834-0.32224 0.63126 0.09299 0.10558 0.94207
   8   4   8 1576.55  252.99   1 0.76594-0.32182 0.63411 0.09095 0.10597 0.94242
   8   4   8 1334.87  253.57   1 0.63279-0.18936 0.77138-0.04716 0.06743 0.98078
   8   4   9   86.61   63.98   1 0.75329-0.28547 0.61721 0.10786 0.22714 0.95229
   8   4   9  139.40  163.04   1 0.59075-0.12368 0.78447-0.06025 0.18874 0.99049
   8   4  10 6149.59 1208.73   1 0.72786-0.23590 0.59083 0.13468 0.34803 0.96239
   8   4  10 6613.70 1273.89   1 0.53565-0.04395 0.78479-0.06050 0.31173 0.99720
   8   4  11  297.14  230.25   1 0.68802-0.17236 0.55122 0.17429 0.47198 0.96949
   8   4  11  260.28  237.64   1 0.46273 0.05330 0.76844-0.04419 0.44201 0.99760
   8   4  12 6510.50 1187.82   1 0.62620-0.08606 0.49301 0.23168 0.60398 0.96897
   8   4  12 6903.81  292.61   1 0.36185 0.17797 0.72467-0.00041 0.58645 0.98404
  -8   6  11  158.67  172.73   1 0.36796-0.36089 0.72783 0.35855 0.57868 0.86093
  -8   6  11   69.65  104.90   1 0.23619-0.23167 0.83294 0.25304 0.50045 0.93932
   8   6 -10   29.88  368.58   1-0.50383 0.51746 0.63782 0.44989-0.58255-0.72791
  -8   6  10  326.34  267.22   1-0.02815 0.00707 0.94723 0.13720 0.31937 0.99054
  -8   6  10  365.89  222.22   1 0.43836-0.45507 0.75965 0.32672 0.48039 0.82835
  -8   6  10  363.76  274.60   1 0.37649-0.39487 0.82100 0.26510 0.42925 0.87968
  -8   6   9  932.21  420.66   1 0.07490-0.11930 0.97861 0.10582 0.19170 0.98722
  -8   6   9  718.85  273.47   1 0.49359-0.53426 0.77656 0.30985 0.39156 0.78648
  -8   6   9  739.82  298.32   1 0.47277-0.51476 0.79982 0.28629 0.36989 0.80814
  -8   6   8 1597.33  212.55   1 0.16161-0.22983 0.98360 0.10186 0.08029 0.96790
  -8   6   8 1374.12  940.15   1 0.53761-0.60202 0.78503 0.30139 0.30773 0.73941
  -8   6   8 1485.51 1027.58   1 0.54524-0.61083 0.77527 0.31083 0.31892 0.72822
  -8   6   7 1942.06  298.58   1 0.23526-0.32673 0.97172 0.11374-0.02109 0.93827
  -8   6   7 1974.35  398.38   1 0.57348-0.66163 0.78657 0.29985 0.22899 0.68727
  -8   6   7 2186.38  402.86   1 0.60130-0.69036 0.75011 0.33628 0.27536 0.64059
   8  -6  -6  654.61  759.40   1 0.06407 0.04516-0.97645-0.11047 0.20608-0.99287
  -8   6   6 1465.35  226.47   1 0.30081-0.41479 0.94707 0.13908-0.11229 0.89925
  -8   6   6 1253.03  238.08   1 0.60285-0.71525 0.78227 0.30405 0.15688 0.62927
  -8   6   6 1499.30  280.51   1 0.64393-0.75661 0.72685 0.35953 0.23892 0.54618
   8  -6  -5 1490.41 1371.50   1 0.13497-0.00098-0.93335-0.15337 0.33269-0.98819
  -8   6   5 2219.64  728.91   1 0.35646-0.49385 0.91344 0.17270-0.19645 0.85225
  -8   6   5 2228.83 1128.79   1 0.62639-0.76242 0.77451 0.31181 0.08813 0.56699
  -8   6   5   32.47  266.61   1 0.23751-0.37173 0.93578 0.15193-0.26059 0.91583
   8  -6  -4  710.50  449.58   1 0.20224-0.04413-0.86945-0.21721 0.45076-0.97515
  -8   6   4  841.69  266.38   1 0.40460-0.56550 0.87315 0.21323-0.27190 0.79674
  -8   6   4  830.35  464.07   1 0.64485-0.80453 0.76389 0.32243 0.02533 0.49877
  -8   6   4   27.22  288.69   1 0.17779-0.33613 0.89970 0.18802-0.39867 0.92287
  -8  -6   3  258.16  287.63   1 0.61402-0.79549-0.51632-0.57065 0.59702-0.20396
  -8   6   3  161.22   99.65   1 0.44521-0.62952 0.82863 0.25775-0.33939 0.73302
  -8   6   3 -109.43  744.38   1 0.11238-0.29484 0.84059 0.24713-0.52990 0.92305
  -8  -6   2 8975.38 1107.66   1 0.57646-0.78249-0.56052-0.52645 0.59460-0.33256
  -8   6   2 9252.51  518.22   1 0.47885-0.68656 0.78246 0.30392-0.39812 0.66054
   8   6  -2 7573.52  504.52   1 0.61675-0.41004 0.30153 0.78481-0.72715 0.46472
  -8  -6   1  277.48  327.53   1-0.41411 0.18339-0.38837-0.69799 0.82320-0.69222
  -8  -6   1  665.01  453.86   1 0.52410-0.75461-0.61573-0.47044 0.58841-0.45748
   8  -6  -1  496.78  480.61   1 0.61282-0.38223-0.51780-0.56918 0.59697-0.72799
   8   6  -1 2198.46  826.04   1-0.52617 0.75687 0.61735 0.47037-0.58486 0.45381
  -8   6   1  385.31  357.00   1 0.50673-0.73770 0.73756 0.34926-0.44640 0.57781
   8   6  -1  407.95  157.52   1 0.61260-0.38198 0.36057 0.72577-0.70338 0.57217
  -8  -6   0 1944.85  978.44   1-0.49991 0.24537-0.45597-0.63056 0.73632-0.73632
  -8  -6   0 2451.86 1543.43   1 0.45437-0.70945-0.67975-0.40643 0.57579-0.57579
   8   6   012035.53 1541.29   1-0.45397 0.70878 0.68005 0.40766-0.57574 0.57574
  -8   6   0 2398.03  269.70   1 0.52738-0.78193 0.69673 0.39008-0.48628 0.48628
   8   6   0 2307.35  295.73   1 0.60405-0.34951 0.43146 0.65488-0.67008 0.67008
  -8  -6  -115635.00 1254.82   1 0.36601-0.64575-0.74792-0.33780 0.55380-0.68478
  -8  -6  -2  486.44  451.07   1 0.24657-0.54946-0.81313-0.27353 0.52731-0.78951
  -8  -6  -2  327.66  403.13   1 0.25766-0.56200-0.81470-0.27102 0.51952-0.78150
  -8   6  -2  333.03  286.57   1 0.55099-0.85269 0.64070 0.44611-0.53475 0.27194
   8   6   2  566.21  163.93   1 0.56614-0.26444 0.59728 0.48953-0.56813 0.83094
   8   6   2 8988.10 7979.20   1 0.04466 0.25838 0.76113 0.32659-0.64707 0.90917
  -8  -6  -316933.84 1406.80   1 0.19329-0.52031-0.87937-0.20729 0.43518-0.82847
   8   6   315990.27  633.02   1 0.69594-0.36991 0.59875 0.48937-0.39641 0.78973
   8   6   318339.54  774.71   1 0.53297-0.20769 0.68450 0.40232-0.49744 0.89165
   8   6   316903.99  807.24   1 0.69377-0.36793 0.59981 0.48698-0.39862 0.79213
  -8  -6  -4 2671.46  946.34   1 0.13626-0.48752-0.93234-0.15438 0.33498-0.85938
   8   6   4 3105.94  344.63   1 0.73296-0.38311 0.62284 0.46528-0.27352 0.79795
   8   6   4 3370.89  485.58   1 0.48727-0.13908 0.76927 0.31712-0.41332 0.93815
   8   6   4 3352.21  447.60   1 0.69601-0.34638 0.64983 0.43697-0.30543 0.83011
  -8  -6  -5  618.78  416.97   1 0.07678-0.45218-0.97045-0.11627 0.22884-0.88434
   8   6   5  763.03  461.25   1 0.75535-0.38221 0.63758 0.44992-0.15142 0.80714
   8   6   5  785.99  169.07   1 0.42966-0.05807 0.84697 0.23942-0.31316 0.96920
   8   6   5  868.01  211.52   1 0.68881-0.31615 0.69429 0.39238-0.20857 0.86376
   8   6   5 5919.14 1377.14   1 0.21374 0.16166 0.92373 0.16399-0.31789 0.97313
  -8  -6  -6 5447.72  920.62   1 0.01533-0.41555-0.99292-0.09400 0.11793-0.90472
   8   6   6 5233.38  595.01   1 0.76718-0.37032 0.64083 0.44667-0.02759 0.81445
   8   6   6 5873.91  644.64   1 0.35697 0.03787 0.91307 0.17307-0.19724 0.98420
   8   6   6 6255.37  983.08   1 0.67474-0.27845 0.73045 0.35623-0.10571 0.89195
   8   6   7  480.72  503.25   1 0.76649-0.34607 0.63512 0.45248 0.09546 0.82188
   8   6   7  417.19  446.63   1 0.26669 0.15155 0.96177 0.12437-0.06249 0.98061
   8   6   7  606.87  550.66   1 0.65121-0.23142 0.75890 0.32742 0.00108 0.91610
   8   6   8 1835.61  405.33   1 0.75413-0.31000 0.61819 0.46941 0.22162 0.82676
   8   6   8 1927.90  444.26   1 0.61822-0.17479 0.77781 0.30851 0.11318 0.93502
   8   6   9  193.74  234.27   1 0.72683-0.25856 0.58977 0.49850 0.35196 0.82742
   8   6   9  267.56  306.30   1 0.57311-0.10514 0.78658 0.29984 0.22986 0.94818
   8   6   9  198.97  236.79   1 0.62633-0.15929 0.73694 0.34945 0.25432 0.92333
   8   6  10   37.39   51.73   1 0.67947-0.18751 0.54298 0.54529 0.49343 0.81700
   8   6  10  111.41   98.76   1 0.51253-0.02082 0.78096 0.30546 0.35696 0.95198
   8   6  10   46.06  109.30   1 0.49763-0.00711 0.79230 0.29380 0.35306 0.95586
   8   6  11    0.88   37.19   1 0.42470 0.09134 0.75419 0.33219 0.50083 0.93878
   8   8  -9   26.12  265.20   1-0.33166 0.36941 0.76611 0.68418-0.55056-0.62886
  -8   8   9  211.22  231.64   1 0.29957-0.34211 0.83045 0.61754 0.46973 0.70826
   8   8  -8  -55.31  417.45   1-0.41217 0.47404 0.71209 0.73821-0.56840-0.47997
  -8   8   8 1155.09  240.73   1 0.08682-0.15455 0.98050 0.46541 0.17641 0.87152
  -8   8   8  911.14  199.62   1 0.41469-0.47896 0.74995 0.69855 0.51537 0.53162
  -8   8   8 1163.40  283.88   1 0.39257-0.45817 0.81828 0.62986 0.41993 0.62721
   8   8  -7   13.53  636.84   1-0.45330 0.53929 0.68058 0.76971-0.57563-0.34169
  -8   8   7  190.37  112.91   1 0.16886-0.26033 0.98313 0.46415 0.07052 0.84665
  -8   8   7   59.23   50.12   1 0.46696-0.55500 0.76983 0.67867 0.43510 0.48101
  -8   8   7   68.28   91.36   1 0.45682-0.54603 0.80417 0.64397 0.38034 0.53590
   8   8  -6   49.16  732.37   1-0.47275 0.58285 0.66468 0.78561-0.57856-0.20771
  -8   8   6  564.51  696.80   1 0.23518-0.34990 0.97174 0.47554-0.02098 0.80714
   8   8  -6  375.06  383.80   1 0.56998-0.45688 0.58504 0.86405-0.57697-0.21144
  -8   8   6  533.24  616.11   1 0.50225-0.61506 0.79081 0.65733 0.34986 0.43549
   8   8  -5  259.90  815.69   1-0.47616 0.61038 0.66183 0.78847-0.57904-0.07618
  -8   8   5   37.81   75.46   1 0.29158-0.42898 0.95146 0.49674-0.09870 0.75450
   8   8  -5   46.89  107.52   1 0.57868-0.44374 0.55414 0.89432-0.59841-0.05764
  -8   8   5   26.88  117.60   1 0.53253-0.66894 0.78018 0.66796 0.32829 0.32616
   8   8  -4  179.56  817.40   1-0.46560 0.62394 0.67061 0.77968-0.57752 0.05333
  -8   8   4   93.64   85.74   1 0.33765-0.49845 0.92625 0.52195-0.16757 0.69221
   8   8  -4   88.10  143.19   1 0.58099-0.42213 0.54538 0.90308-0.60419 0.07934
  -8   8   4  106.55  153.81   1 0.54878-0.70881 0.77385 0.67428 0.31626 0.20730
   8   8  -3 -263.17  756.69   1-0.44148 0.62394 0.68993 0.76036-0.57369 0.18055
  -8   8   3 1072.76  963.90   1 0.37574-0.55994 0.89862 0.54958-0.22657 0.62005
   8   8  -3  751.92  551.14   1 0.57887-0.39608 0.55346 0.89501-0.59887 0.20523
  -8   8   3 1011.70  873.89   1 0.55025-0.73388 0.77326 0.67488 0.31516 0.07751
   8   8  -2  295.58  801.48   1-0.40323 0.60981 0.71857 0.73172-0.56665 0.30456
  -8   8   2  132.86   91.82   1 0.40670-0.61441 0.87111 0.57740-0.27530 0.53772
   8   8  -2  250.72  141.04   1 0.57289-0.36549 0.57535 0.87374-0.58379 0.32099
  -8   8   2   -0.25  738.38   1 0.14162-0.34820 0.86930 0.58099-0.47358 0.73568
  -8   8   2   89.82   82.73   1 0.53369-0.74093 0.77974 0.66840 0.32744-0.06566
   8   8  -1  490.58  785.92   1-0.34962 0.58032 0.75488 0.69541-0.55494 0.42389
  -8   8   1 2613.61  387.70   1 0.43064-0.66177 0.84587 0.60265-0.31479 0.44600
   8   8  -1 2967.97  356.98   1 0.56247-0.33149 0.60849 0.84060-0.55983 0.42842
  -8   8   1   -3.80  631.76   1 0.08913-0.31983 0.81529 0.63500-0.57216 0.70321
  -8   8   0   58.42  506.21   1-0.47308 0.21827 0.66440 0.78589-0.57861 0.57861
  -8   8   0 1914.32  390.20   1 0.44787-0.70241 0.82532 0.62319-0.34393 0.34393
   8   8   0 1932.83  427.58   1 0.54709-0.29254 0.65080 0.79829-0.52649 0.52649
   8   8   0 1893.98  393.34   1 0.69582-0.44137 0.62469 0.82438-0.35439 0.35439
  -8   8   0   30.70  467.61   1 0.03960-0.29441 0.75449 0.69580-0.65513 0.65513
   8   8   0  129.19 1280.89   1 0.03040 0.22441 0.74219 0.70810-0.66951 0.66951
  -8   8  -1  -18.92  556.35   1-0.54398 0.26504 0.60028 0.85001-0.58633 0.45528
  -8   8  -1  134.40  150.31   1 0.45814-0.73609 0.81202 0.63650-0.36162 0.23041
   8   8   1  114.21  142.55   1 0.52580-0.24767 0.70009 0.74900-0.48316 0.61457
   8   8   1   64.71  126.12   1 0.69597-0.41772 0.65098 0.79809-0.30306 0.43423
   8   8   1 -112.91 1652.80   1 0.07402 0.20490 0.79773 0.65256-0.59847 0.72951
  -8   8  -2 3354.54  485.41   1 0.46043-0.76179 0.80893 0.63958-0.36560 0.10319
   8   8   2 4017.47  615.50   1 0.49645-0.19508 0.75402 0.69450-0.43015 0.69257
   8   8   2 3640.07  552.65   1 0.69177-0.39003 0.67964 0.76926-0.24400 0.50608
   8   8   2  301.50 1293.46   1 0.12011 0.18293 0.84853 0.60177-0.51535 0.77745
   8   8   3  959.82  313.33   1 0.45960-0.13483 0.81006 0.63846-0.36415 0.75778
   8   8   3  992.88  334.66   1 0.68493-0.35955 0.70761 0.74129-0.17364 0.56676
   8   8   3  207.81  606.99   1 0.16744 0.15972 0.89161 0.55868-0.42072 0.81387
   8   8   4  387.78  461.47   1 0.41258-0.06440 0.86524 0.58328-0.28491 0.80974
   8   8   4  412.80  548.98   1 0.67285-0.32383 0.73364 0.71526-0.09515 0.61930
   8   8   4  166.58  539.87   1 0.21484 0.13644 0.92435 0.52594-0.31532 0.83952
   8   8   5  612.90  771.28   1 0.35274 0.01869 0.91610 0.53209-0.19070 0.84650
   8   8   5  598.14  759.40   1 0.65391-0.28142 0.75651 0.69192-0.00973 0.66486
   8   8   5   54.43  573.35   1 0.26127 0.11413 0.94438 0.50592-0.19977 0.85501
   8   8   6   37.37   75.47   1 0.27644 0.11840 0.95799 0.49020-0.07659 0.86355
   8   8   6   65.76   68.49   1 0.62740-0.23126 0.77405 0.67438 0.08492 0.70123
   8   8   7  741.16  151.90   1 0.17218 0.24475 0.98287 0.46442 0.06603 0.85114
   8   8   7  789.50  182.84   1 0.59058-0.17080 0.78449 0.66394 0.18916 0.72801
   8   8   7  908.20  229.75   1 0.63194-0.21214 0.73380 0.71472 0.24946 0.66648
   8   8   8   61.66   81.73   1 0.53900-0.09477 0.78519 0.66337 0.30488 0.74226
   8   8   8   47.31   75.82   1 0.54882-0.10552 0.77384 0.67430 0.31623 0.73090
  -8  10   4   22.21   30.05   1 0.17041-0.33162 0.98301 0.82610 0.06843 0.45566
  -8  10   3  804.17  281.86   1 0.21435-0.39882 0.97674 0.83237 0.00817 0.38489
   8  10  -3  457.28  165.66   1 0.43160-0.24730 0.84477 0.96588-0.31641-0.07721
   8  10  -3  -72.70  495.39   1 0.10118 0.08127 0.82867 0.98420-0.55053 0.15738
  -8  10   2  208.00  222.45   1 0.24555-0.45315 0.96887 0.84138-0.03224 0.29456
   8  10  -2   89.81  230.94   1 0.43648-0.22877 0.83914 0.97151-0.32460 0.06219
   8  10  -2  -76.47  575.14   1 0.12062 0.08595 0.84903 0.96383-0.51440 0.25230
  -8  10   1  618.24  222.79   1 0.26435-0.49536 0.96263 0.84762-0.05911 0.19027
   8  10  -1  586.15  225.63   1 0.42930-0.19817 0.84738 0.96327-0.31254 0.18134
   8  10  -1   37.34  137.08   1 0.14643 0.08426 0.87368 0.93919-0.46396 0.33292
  -8  10   0   22.76   41.84   1 0.26919-0.52361 0.96083 0.84942-0.06610 0.06610
   8  10   0   13.33   51.58   1 0.41261-0.15807 0.86521 0.94544-0.28495 0.28495
   8  10   0   -6.42  248.06   1 0.17740 0.07741 0.89941 0.91346-0.39951 0.39951
   8  10   1   -3.63   49.09   1 0.38662-0.10867 0.88967 0.92098-0.24299 0.37420
   8  10   1  -19.95  195.29   1 0.21263 0.06630 0.92308 0.88979-0.32051 0.45155
   8  10   2   58.10   90.51   1 0.35006-0.04883 0.91798 0.89227-0.18657 0.44889
   8  10   2    7.83  202.92   1 0.25143 0.05161 0.94127 0.87160-0.22541 0.48751
   8  10   3  199.24  212.90   1 0.30019 0.02443 0.94737 0.86288-0.11138 0.50486
  -9   1  14   21.02   65.58   1 0.02092 0.02466 0.47828-0.29727 0.87796 0.95447
  -9   1  13  982.88  676.54   1 0.46075-0.43794 0.34120-0.15982 0.81931 0.88468
  -9   1  13  857.63  482.88   1 0.15111-0.12831 0.58624-0.40527 0.79592 0.90515
  -9   1  12 1753.94  404.49   1 0.52575-0.52673 0.39904-0.21765 0.75122 0.82169
  -9  -1  12 1950.60  422.76   1 0.06203-0.06391 0.51466-0.69567 0.85514 0.71551
  -9   1  12 2065.02  845.98   1 0.23928-0.24025 0.65064-0.46968 0.72070 0.84952
  -9   1  11 2749.51  309.74   1 0.57420-0.60023 0.44539-0.26421 0.68696 0.75492
  -9  -1  11 2617.13  572.46   1 0.49299-0.51776 0.36978-0.55117 0.78753 0.65431
  -9   1  11 2600.75  280.03   1 0.30879-0.33352 0.69513-0.51417 0.64918 0.79018
  -9  -1  11 2665.99  944.18   1 0.13570-0.16132 0.57575-0.75675 0.80629 0.63348
  -9  -1  10 2586.07  585.15   1 0.53408-0.57927 0.40530-0.58636 0.74194 0.56622
  -9   1  10 2418.53  558.29   1 0.61767-0.66298 0.48099-0.29996 0.62219 0.68590
  -9   1  10 2959.19  405.38   1 0.61377-0.66354 0.48154-0.30036 0.62561 0.68518
  -9  -1  10 2932.66  419.56   1 0.53145-0.58001 0.40415-0.58554 0.74445 0.56631
  -9  -1  10 2814.01  370.35   1 0.19497-0.24346 0.61932-0.80028 0.76054 0.54797
  -9   1  10 3001.95  406.69   1 0.36630-0.41483 0.72698-0.54591 0.58080 0.72794
  -9  -1   9 3770.48  625.77   1 0.56351-0.63281 0.43188-0.61294 0.70422 0.47313
  -9   1   9 3638.81  584.69   1 0.64893-0.71836 0.51019-0.32916 0.56442 0.61286
  -9  -1   9 3711.08  334.65   1 0.55950-0.63301 0.43209-0.61326 0.70728 0.47243
  -9   1   9 3684.58  383.40   1 0.64542-0.71893 0.51088-0.32971 0.56782 0.61189
  -9   1   9 3577.73  256.40   1-0.15280 0.07686 0.87356-0.69313 0.46215 0.71673
  -9  -1   9 3536.14  290.27   1 0.24025-0.31252 0.65131-0.83227 0.71977 0.45788
  -9   1   9 3683.93  307.11   1 0.41478-0.48708 0.74999-0.56892 0.51524 0.66262
  -9  -1   8 1085.46  312.43   1 0.58520-0.67861 0.45164-0.63269 0.67346 0.37307
  -9   1   8  360.51  207.31   1 0.67377-0.76731 0.53380-0.35277 0.51096 0.53552
  -9   1   8  411.89  337.03   1 0.67396-0.76984 0.53060-0.34943 0.51403 0.53406
  -9  -1   8 1064.33  165.23   1 0.58144-0.67869 0.45197-0.63314 0.67649 0.37214
  -9   1   8  324.93  269.62   1 0.67071-0.76800 0.53461-0.35323 0.51412 0.53421
  -9  -1   8   69.52   90.17   1-0.31865 0.22082 0.70256-0.88357 0.63633 0.41301
  -9   1   8  300.41  150.33   1-0.07850-0.02078 0.92253-0.74210 0.37790 0.66999
  -9  -1   8  295.83  162.41   1 0.27513-0.37115 0.67433-0.85529 0.68526 0.36155
  -9   1   8  398.80  221.29   1 0.45597-0.55205 0.76613-0.58507 0.45291 0.59408
  -9  -1   7 2255.90  417.44   1 0.59923-0.71675 0.46450-0.64555 0.65204 0.26367
  -9   1   7 1783.45  352.84   1 0.69344-0.81316 0.54929-0.36812 0.46626 0.45082
  -9  -1   7 1775.54  196.09   1 0.59566-0.71665 0.46493-0.64611 0.65499 0.26256
  -9   1   7 1718.27  193.15   1 0.69024-0.81123 0.55338-0.37200 0.46618 0.45112
  -9  -1   7 1637.00  169.30   1 0.29975-0.41954 0.68969-0.87065 0.65915 0.25681
  -9   1   7 1504.89  194.92   1 0.49172-0.61166 0.77608-0.59500 0.39487 0.52139
  -9  -1   6 2525.87  382.82   1 0.60460-0.74622 0.46944-0.65049 0.64349 0.14141
  -9   1   6 2187.51  334.47   1 0.70773-0.85128 0.56324-0.38208 0.42645 0.35961
  -9  -1   535864.13 1588.27   1 0.59852-0.76426 0.46385-0.64490 0.65315 0.00093
  -9   1   533451.80 1106.14   1 0.71665-0.88404 0.57210-0.39094 0.39887 0.25618
  -9   1   428603.40 2319.89   1 0.71875-0.90998 0.57422-0.39305 0.39199 0.13205
  -9  -1   325309.12 2036.49   1 0.51886-0.73281 0.39164-0.57269 0.75986-0.36741
   9  -1  -324723.12 1936.00   1 0.05157 0.16225-0.98167 0.80052 0.18356-0.57696
  -9   1   325271.26 2001.69   1 0.70829-0.92335 0.56380-0.38263 0.42479-0.03175
  -9  -1   2354584.010279.82   1 0.40160-0.63967 0.29090-0.47185 0.86838-0.60676
  -9   1   2348985.3 9979.70   1 0.65961-0.89780 0.52029-0.33926 0.54240-0.28078
   9  -1  -2356951.010235.06   1 0.22147 0.01672-0.84654 0.66543 0.48411-0.74630
   9  -1  -2330152.1 9273.12   1 0.40984-0.17203-0.71571 0.53468 0.56552-0.82738
  -9  -1   132147.91 2500.09   1 0.18694-0.44919 0.10686-0.28787 0.97654-0.84578
  -9   1   131590.44 2388.56   1 0.40957-0.67178 0.29789-0.11693 0.86226-0.73145
  -9  -1   134921.21  940.56   1 0.50399-0.76638-0.63523 0.45420 0.58524-0.45431
  -9   1   036932.27 1108.84   1-0.47788 0.19153-0.43872 0.61981 0.76101-0.76101
  -9  -1   037014.76 1310.55   1-0.11076-0.17543-0.14165-0.03947 0.98370-0.98370
   9   1   034520.84  926.27   1 0.36792-0.08131-0.26453 0.44579-0.89144 0.89144
  -9  -1   037098.68 1356.41   1 0.29844-0.58548-0.79155 0.61059 0.53331-0.53331
  -9  -1  -175280.33 2415.11   1-0.38246 0.07251-0.36312 0.18206 0.84962-0.98060
   9   1   195822.10 3202.92   1 0.63818-0.32755-0.14208 0.32328-0.75667 0.88781
   9  -1   188002.11 2769.09   1 0.46528-0.15466-0.22570 0.04444-0.85591 0.98698
  -9  -1  -179861.13 2537.92   1 0.14983-0.46050-0.92126 0.74014 0.35897-0.49007
  -9  -1  -2   92.57   76.28   1-0.56098 0.22649-0.50325 0.32216 0.65728-0.91918
   9   1   2   90.38  106.87   1 0.80376-0.46915-0.03348 0.21490-0.59402 0.85658
   9  -1   2   88.61   78.75   1 0.78068-0.44607-0.05084-0.13057-0.62287 0.88543
  -9  -1  -2   98.94   94.16   1 0.05779-0.39286-0.97916 0.79801 0.19477-0.45704
   9  -1   3   44.61  104.61   1 0.91472-0.55628 0.07317-0.25452-0.39742 0.79107
   9   1   3   42.92  178.11   1 0.89699-0.53855 0.05209 0.12925-0.43898 0.83263
  -9  -1  -3   20.45   90.30   1-0.01208-0.34723-0.99763 0.81648 0.06794-0.46133
   9  -1   4136281.8 4615.68   1 0.96379-0.58153 0.15863-0.33996-0.21437 0.73909
   9   1   4129097.6 4693.93   1 0.94675-0.56449 0.12074 0.06058-0.29850 0.82322
   9  -1   4143969.4 4618.88   1 0.76911-0.38675 0.63273-0.81379 0.09005 0.43377
   9  -1   513353.68  960.17   1 0.97314-0.56710 0.22159-0.40292-0.06261 0.71838
   9   1   512974.28 1499.72   1 0.96925-0.56321 0.17755 0.00377-0.17042 0.82631
   9  -1   514311.14 1327.76   1 0.76222-0.35587 0.62250-0.80353 0.17748 0.47716
   9  -1   673552.46 2388.06   1 0.96002-0.53020 0.27112-0.45244 0.06984 0.71707
   9   1   673272.98 4027.49   1 0.97279-0.54298 0.22587-0.04454-0.05165 0.83857
   9  -1   675972.15 2109.57   1 0.74996-0.31970 0.60789-0.78892 0.26080 0.52476
  -9   1  -671398.65 1399.89   1-0.97745 0.54601 0.20538-0.02401 0.04944-0.83746
  -9   1  -671237.71 1492.25   1-0.99347 0.56383-0.11279 0.29419-0.01779-0.77173
   9   1   7 4361.55  733.27   1 0.96150-0.50790 0.26797-0.08664 0.06101 0.85705
   9  -1   7 4665.85  737.38   1 0.93091-0.47716 0.31141-0.49270 0.19091 0.72772
   9  -1   7 5182.52  612.34   1 0.73224-0.27808 0.58887-0.76990 0.34212 0.57438
   9   1   7 4919.68  626.91   1 0.76942-0.31535 0.63339-0.45232 0.08246 0.83423
   9  -1   7 4954.23  327.39   1 0.72846-0.27571 0.59145-0.77283 0.34572 0.57158
   9   1   7 5050.82  353.61   1 0.76697-0.31475 0.63611-0.45484 0.08425 0.83309
   9   1   7 4395.93  289.47   1 0.61159-0.16002 0.77999-0.59894 0.13253 0.78464
  -9   1  -7 5014.96  436.72   1-0.97398 0.51836 0.21722-0.03584-0.06492-0.85443
  -9  -1  -7 5322.25  434.52   1-0.96178 0.50520 0.22340-0.40457-0.15844-0.76231
  -9   1  -7 4980.13  458.11   1-0.98814 0.53498-0.09316 0.27471-0.12213-0.79896
  -9  -1  -7 4984.81  444.58   1-0.99151 0.53835-0.10080-0.08074-0.08225-0.83885
   9   1   8   99.22  193.92   1 0.93709-0.45951 0.30476-0.12347 0.17030 0.87956
   9  -1   8  281.20  189.56   1 0.70884-0.23159 0.56434-0.74551 0.42314 0.62495
   9   1   8  323.23  298.31   1 0.76020-0.28214 0.61993-0.43889 0.19434 0.85308
   9  -1   8  304.36  151.32   1 0.70461-0.22817 0.56743-0.74881 0.42607 0.62226
   9   1   8  298.94  238.54   1 0.75763-0.28170 0.62244-0.44117 0.19633 0.85205
   9   1   8  280.86  106.12   1 0.56173-0.08571 0.78670-0.60563 0.25603 0.79111
  -9  -1  -8  112.51  112.62   1-0.93710 0.45624 0.22967-0.41084-0.26293-0.78936
  -9   1  -8  285.42  194.57   1-0.95866 0.47780 0.22454-0.04337-0.17487-0.87742
  -9  -1  -8  237.94  133.66   1-0.97795 0.50102-0.07903-0.10251-0.19333-0.85935
  -9   1  -8  369.20  276.58   1-0.97227 0.49534-0.07313 0.25468-0.22215-0.83054
   9   1   9 4558.02  894.02   1 0.89946-0.39805 0.33787-0.15658 0.27718 0.90391
   9   1   9 4695.50  755.45   1 0.74171-0.23974 0.59885-0.41782 0.30204 0.87632
   9  -1   9 5594.19  798.96   1 0.67834-0.17726 0.53478-0.71594 0.50383 0.67527
   9   1   9 5373.71  517.83   1 0.73843-0.23829 0.60192-0.42054 0.30397 0.87541
   9  -1   9 5099.52  485.66   1 0.67397-0.17383 0.53771-0.71909 0.50657 0.67281
   9   1   9 4776.98  419.35   1 0.50211-0.00235 0.77867-0.59760 0.37625 0.80179
  -9  -1  -9 5307.14  647.58   1-0.95144 0.45194-0.05758-0.12367-0.30244-0.88344
  -9   1  -9 5610.93  634.42   1-0.94525 0.44575-0.05330 0.23457-0.32199-0.86389
   9  -1  10  418.00  294.88   1 0.63490-0.11033 0.50108-0.68225 0.58806 0.72273
   9   1  10  458.29  322.29   1 0.71011-0.18628 0.57288-0.39150 0.40931 0.90112
   9   1  10  374.00  321.35   1 0.42805 0.09602 0.75556-0.57450 0.49588 0.81285
  -9  -1 -10  602.31  481.79   1-0.91222 0.38908-0.03372-0.14754-0.40832-0.90932
  -9   1 -10  673.23  565.64   1-0.90738 0.38423-0.03117 0.21244-0.41917-0.89847
   9  -1  11 1070.33  629.60   1 0.58493-0.03662 0.45515-0.63632 0.67133 0.77055
   9   1  11  973.57  597.44   1 0.67073-0.12319 0.53462-0.35324 0.51409 0.92738
   9  -1  12  328.15  312.39   1 0.52076 0.05119 0.39456-0.57595 0.75704 0.81587
   9   1  12  336.83  290.38   1 0.61650-0.04445 0.48405-0.30288 0.62097 0.95199
   9   1  13   31.82   40.18   1 0.54108 0.05466 0.41280-0.23142 0.73268 0.97131
  -9   3  13   31.28   46.27   1 0.23112-0.20832 0.64504-0.10215 0.72836 0.97271
  -9   3  12    7.20   40.61   1 0.53518-0.53616 0.40750 0.13665 0.73994 0.83297
  -9   3  12    6.79   60.95   1 0.31999-0.32096 0.70173-0.15884 0.63654 0.93368
  -9   3  11 1053.48  736.21   1 0.59229-0.61832 0.46185 0.08167 0.66021 0.78166
  -9   3  11 1513.85  795.09   1 0.38937-0.41411 0.73842-0.19523 0.55057 0.88904
  -9   3  10 6368.32  706.01   1 0.63666-0.68643 0.50271 0.04081 0.58475 0.72604
  -9   3  10 5498.79  574.30   1-0.08425 0.03165 0.91926-0.37797 0.38457 0.92529
  -9   3  10 6253.41  708.04   1 0.44641-0.49493 0.76270-0.21950 0.46799 0.84075
  -9   3  10 5801.83  650.03   1 0.35744-0.40763 0.82382-0.28076 0.43999 0.86893
  -9  -3   914115.39 1310.06   1 0.39735-0.46644 0.28717-0.83004 0.87157 0.30570
  -9   3   913848.60 1220.11   1 0.67417-0.74622 0.53080 0.01268 0.51354 0.66557
  -9   3   914660.93  861.19   1 0.67145-0.74504 0.53531 0.00882 0.51243 0.66695
  -9   3   913308.65  707.00   1 0.00842-0.08462 0.96143-0.41922 0.27497 0.90395
  -9  -3   913543.84  792.75   1-0.04147-0.03158 0.41814-0.96192 0.90744 0.27151
  -9   3   915593.31  903.31   1 0.49521-0.56767 0.77698-0.23377 0.38867 0.78937
  -9   3   913825.54  848.76   1 0.46392-0.53771 0.80228-0.25922 0.37572 0.80231
  -9  -3   8   21.20  179.02   1 0.41187-0.50510 0.29990-0.84277 0.86047 0.18599
  -9   3   8   22.70  104.85   1 0.70141-0.79729 0.55704-0.01354 0.44466 0.60343
  -9   3   8   40.74   42.70   1 0.69867-0.79596 0.56159-0.01744 0.44325 0.60509
  -9   3   8   53.14   55.67   1 0.09323-0.19323 0.98098-0.43825 0.17034 0.87786
  -9  -3   8  314.28  267.69   1-0.01789-0.07892 0.44244-0.98546 0.89662 0.15048
  -9   3   8   72.60   72.33   1 0.53602-0.63222 0.78483-0.24162 0.31099 0.73615
  -9   3   8   44.16   80.94   1 0.54653-0.64393 0.77476-0.23170 0.31795 0.72918
  -9  -3   7   42.08  163.47   1 0.41437-0.53174 0.30210-0.84497 0.85850 0.05715
  -9   3   7   15.66   93.57   1 0.72255-0.84227 0.57805-0.03456 0.37915 0.53793
  -9   3   7   22.88   32.67   1 0.71982-0.84081 0.58262-0.03848 0.37735 0.53995
  -9   3   7   22.54   40.54   1 0.17026-0.29351 0.98302-0.44029 0.06862 0.84855
  -9  -3   7   28.52   31.78   1-0.00929-0.11125 0.45049-0.99352 0.89273 0.02348
  -9   3   7   25.76   58.42   1 0.57077-0.69071 0.78666-0.24345 0.23533 0.68092
  -9   3   7   30.45   97.84   1 0.61224-0.73310 0.74451-0.20131 0.26628 0.64967
  -9  -3   6  294.18  166.41   1 0.40279-0.54430 0.29193-0.83480 0.86748-0.08263
   9  -3  -6  470.85  378.27   1 0.00238 0.13869-0.99555 0.45209 0.09435-0.88114
  -9   3   6  323.84  308.12   1 0.73838-0.88178 0.59531-0.05222 0.31683 0.46874
  -9   3   6  340.69   86.44   1 0.24186-0.38835 0.96985-0.42712-0.03042 0.81657
  -9   3   6  329.40  267.04   1 0.60051-0.74468 0.78278-0.23962 0.16323 0.62292
  -9  -3   512722.13 1013.23   1 0.37328-0.53893 0.26612-0.80899 0.88872-0.23468
   9  -3  -511998.57 1020.39   1 0.08744 0.07837-0.96483 0.42147 0.24797-0.90347
  -9   3   511873.50  847.25   1 0.74985-0.91715 0.60777-0.06468 0.26140 0.39324
  -9  -3   4 5034.10  511.74   1 0.31989-0.50968 0.21969-0.76256 0.92163-0.39839
   9  -3  -4 5192.21  881.19   1 0.18025 0.00971-0.89298 0.34962 0.41246-0.93686
  -9   3   4 4899.56  654.48   1 0.75732-0.94853 0.61640-0.07331 0.21564 0.30807
  -9  -3   3283235.1 8593.28   1 0.23356-0.44779 0.14674-0.68977 0.96120-0.56893
   9  -3  -3262963.6 7724.59   1 0.43129-0.21806-0.69883 0.15573 0.57067-0.96345
  -9   3   3278428.8 8139.80   1 0.76085-0.97596 0.62074-0.07764 0.18916 0.20362
  -9  -3   250750.66 1945.40   1 0.11128-0.34952 0.04257-0.58561 0.99287-0.73136
   9   3  -244937.05 1642.68   1 0.45979-0.22122-0.22803 0.77182-0.85826 0.59613
  -9   3   249483.11 1584.03   1 0.75725-0.99626 0.61631-0.07322 0.21616 0.04569
  -9  -3   137232.89 1506.23   1-0.04624-0.21597-0.08871-0.45437 0.99498-0.86423
   9   3  -137992.52 1532.92   1 0.64088-0.37828-0.14060 0.68421-0.75467 0.62352
  -9  -3   123906.99 2147.18   1 0.62144-0.88393-0.50706-0.03642 0.59727-0.46625
  -9  -3   0 2493.61  405.58   1-0.21973-0.06645-0.23132-0.31205 0.94773-0.94773
   9   3   0 2125.84  378.61   1 0.77022-0.48320-0.05837 0.60263-0.63511 0.63511
  -9  -3   0 2957.38  542.29   1 0.51845-0.80542-0.62130 0.07821 0.58756-0.58756
  -9  -3  -150557.47 1903.98   1-0.38203 0.07209-0.36278-0.18040 0.84996-0.98094
   9   3   168005.84 2653.12   1 0.85682-0.54595 0.01139 0.53265-0.51549 0.64671
  -9  -3  -166065.09 2561.36   1 0.38643-0.69798-0.73325 0.19016 0.55951-0.69043
  -9  -3  -2 8240.99  877.78   1-0.51460 0.18011-0.46742-0.07584 0.71881-0.98071
   9  -3   2 7554.05  691.99   1 0.28377 0.05050 0.18994-0.73297 0.93989-0.67837
   9   3   2 8000.39  971.64   1 0.91281-0.57815 0.07077 0.47327-0.40222 0.66466
  -9  -3  -2 7481.96  897.98   1 0.23550-0.57021-0.82838 0.28505 0.50830-0.77049
  -9  -3  -2 7825.61  876.19   1 0.23153-0.56776-0.82835 0.28549 0.51015-0.77212
   9  -3   3 9048.74  871.70   1 0.48750-0.12889 0.36365-0.90681 0.79378-0.40133
   9   3   3 8975.07 1116.00   1 0.94746-0.58898 0.12203 0.42195-0.29572 0.68925
  -9  -3  -310082.04 1177.30   1 0.16044-0.51940-0.91194 0.36858 0.37769-0.77099
   9  -3   4  195.33   87.81   1 0.55348-0.17076 0.42280-0.96596 0.71756-0.19429
   9   3   4  338.28  320.80   1 0.96659-0.58433 0.16741 0.37657-0.19415 0.71886
  -9  -3  -4  260.52  182.78   1 0.08881-0.47190-0.96407 0.42071 0.25043-0.77483
   9  -3   5 4628.48  459.32   1 0.57468-0.16785 0.44204-0.98520 0.68872-0.03463
   9   3   5 4253.19  730.09   1 0.97335-0.56731 0.20826 0.33572-0.09607 0.75197
  -9  -3  -5 4835.65  587.19   1 0.02126-0.42908-0.99147 0.44801 0.12870-0.78436
   9   3   5 4732.11  335.55   1 0.72947-0.32396 0.62069-0.07662-0.28742 0.94295
   9   3   5 5082.95  371.61   1 0.69577-0.29053 0.65512-0.11172-0.29447 0.95032
   9  -3   6 8893.32  710.15   1 0.57445-0.14351 0.44183-0.98499 0.68904 0.09585
   9   3   6 8861.27 1073.32   1 0.96941-0.53959 0.24549 0.29849-0.00033 0.78725
   9   3   6 9851.17  511.53   1 0.75501-0.32633 0.63742-0.09367-0.15373 0.94059
   9   3   6 9545.71  514.37   1 0.68395-0.25585 0.71041-0.16706-0.16594 0.95217
  -9   3  -6 9415.83  648.64   1-0.97696 0.54552 0.21272 0.33139-0.01819-0.76982
  -9   3  -6 9564.61  569.67   1-0.97250 0.54313-0.07335 0.61800-0.22109-0.56842
   9  -3   7 2186.02  400.61   1 0.56067-0.10563 0.42931-0.97247 0.70804 0.20767
   9   3   7 2365.84  688.33   1 0.95542-0.50182 0.27976 0.26422 0.09443 0.82364
   9   3   7 2292.76  266.26   1 0.76725-0.31485 0.64081-0.09705-0.02615 0.94416
   9   3   7 2687.73  361.25   1 0.66071-0.20914 0.74964-0.20648-0.03865 0.95584
  -9   3  -7 2439.21  348.21   1-0.96743 0.51085 0.22079 0.32273-0.12394-0.79682
  -9   3  -7 2560.29 1049.42   1-0.95224 0.50004-0.05816 0.60197-0.29977-0.62258
   9   3   815781.83 1847.56   1 0.93130-0.45372 0.31102 0.23284 0.18966 0.86020
   9   3   815317.80 1546.48   1 0.76889-0.29091 0.63227-0.08907 0.09507 0.95259
   9   3   816143.71 1136.17   1 0.76646-0.29053 0.63508-0.09127 0.09589 0.95250
   9   3   815698.29 1080.59   1 0.62669-0.15148 0.77438-0.23121 0.08716 0.96104
  -9   3  -817548.27 1473.18   1-0.94717 0.46631 0.22773 0.31580-0.22593-0.82636
  -9   3  -817913.38 1361.49   1-0.92483 0.44897-0.04067 0.58448-0.37823-0.67589
   9   3   9  713.26  575.66   1 0.89610-0.39469 0.34018 0.20367 0.28513 0.89596
   9   3   9  487.20  597.26   1 0.75750-0.25553 0.61662-0.07353 0.21436 0.96399
   9   3   9  789.46  449.68   1 0.75502-0.25538 0.61925-0.07545 0.21555 0.96389
   9   3   9  908.26  621.02   1 0.58081-0.08106 0.78611-0.24290 0.21138 0.96666
  -9  -3  -9  622.95  598.48   1-0.90265 0.40315-0.02875-0.51504-0.42943-0.75645
   9   3  10  240.11  141.17   1 0.73153-0.20769 0.59464-0.05050 0.33354 0.97688
   9   3  10  102.97  118.80   1 0.52241 0.00107 0.78281-0.23960 0.33806 0.97087
   9   3  11  274.47  324.44   1 0.69532-0.14778 0.55831-0.01417 0.45256 0.98891
   9   3  11  206.58  224.99   1 0.44556 0.10229 0.76238-0.21919 0.46930 0.97031
   9   3  12   33.82   58.03   1 0.64122-0.06917 0.50697 0.03655 0.57602 0.99693
   9   3  12   10.05   45.43   1 0.34067 0.23096 0.71329-0.17010 0.61250 0.95798
   9   3  13  129.72  333.14   1 0.55644 0.03934 0.42933 0.11419 0.71136 0.99267
  -9   5  12   -0.06   55.53   1 0.31360-0.31457 0.69799 0.20682 0.64379 0.92643
  -9   5  11 1651.64  228.92   1 0.39269-0.41744 0.74000 0.16531 0.54607 0.89354
  -9   5  11 1631.43  219.04   1 0.26586-0.29313 0.83229 0.07269 0.48645 0.95332
  -9   5  10  128.29   82.93   1-0.02156-0.03129 0.95003-0.04634 0.31146 0.99845
  -9   5  10  103.71  100.43   1 0.45423-0.50275 0.76552 0.13979 0.45568 0.85305
  -9   5  10  103.60  123.06   1 0.39570-0.44589 0.81771 0.08737 0.41809 0.89083
  -9   5   9 1807.19  741.17   1 0.07384-0.15004 0.97842-0.07473 0.19305 0.98587
  -9   5   9 1673.49  252.21   1 0.50482-0.57728 0.77930 0.12605 0.37128 0.80676
  -9   5   9 1657.78  269.17   1 0.48915-0.56294 0.79497 0.11011 0.35888 0.81915
  -9   5   8  744.82  414.42   1 0.15791-0.25791 0.98378-0.07922 0.08526 0.96294
  -9   5   8  669.90  393.09   1 0.54611-0.64231 0.78589 0.11945 0.29006 0.75708
  -9   5   8  907.00  529.47   1 0.56107-0.65847 0.76878 0.13631 0.30695 0.74018
  -9  -5   7  212.88  200.14   1 0.13215-0.25035 0.06025-0.96531 0.98939-0.07410
   9  -5  -7   76.70  142.94   1-0.01116 0.12799-0.99753 0.09175 0.06961-0.98754
  -9   5   7  248.75  147.66   1 0.23123-0.35447 0.97280-0.06824-0.01541 0.93259
  -9   5   7  171.85  119.40   1 0.58038-0.70032 0.78615 0.11920 0.21244 0.70381
  -9   5   7  117.46  117.12   1 0.61759-0.73845 0.74169 0.16364 0.26177 0.65417
  -9  -5   6  937.52  310.57   1 0.10850-0.25071 0.04022-0.94528 0.99328-0.20874
   9  -5  -6  749.01  850.36   1 0.06506 0.07601-0.97601 0.07024 0.20786-0.99465
  -9   5   6 1252.60  389.19   1 0.29800-0.44379 0.94844-0.04331-0.10815 0.89511
  -9   5   6 1109.08  178.90   1 0.60892-0.75309 0.78076 0.12451 0.14012 0.64603
  -9  -5   5 3859.89  541.93   1 0.06530-0.23176 0.00472-0.90988 0.99785-0.34409
   9  -5  -5 3214.34 1617.35   1 0.14134 0.02448-0.92830 0.02269 0.34397-0.99946
  -9   5   5 3998.28  297.04   1 0.35573-0.52493 0.91397-0.00884-0.19533 0.85113
  -9   5   5 3940.26  290.99   1 0.63202-0.79985 0.77178 0.13348 0.06995 0.58517
  -9  -5   4 2163.76  725.55   1 0.00340-0.19380-0.04725-0.85789 0.99887-0.47587
   9  -5  -4 2546.63 1139.29   1 0.21561-0.02567-0.85376-0.05179 0.47396-0.99835
  -9   5   4 2247.83  218.86   1 0.40653-0.59924 0.87127 0.03404-0.27504 0.79987
  -9   5   4 2567.23  246.01   1 0.65037-0.84183 0.75961 0.14566 0.00438 0.51971
  -9  -5   3 8396.98  698.12   1-0.07821-0.13612-0.11529-0.78985 0.99024-0.59799
  -9   5   3 7890.99  386.07   1 0.45003-0.66615 0.82260 0.08272-0.34762 0.74125
  -9  -5   2 2017.92  346.50   1-0.17736-0.06129-0.19659-0.70904 0.96430-0.70249
  -9  -5   2 2235.99 1517.08   1 0.61784-0.85576-0.51158-0.39423 0.59716-0.33512
   9  -5  -2 2033.16  843.18   1 0.59610-0.35818-0.53792-0.36789 0.59610-0.85814
  -9   5   2 1971.80  222.51   1 0.48650-0.72604 0.77050 0.13482-0.41193 0.67435
  -9  -5   141210.82 1439.38   1-0.28589 0.02346-0.28522-0.62041 0.91482-0.78392
  -9  -5   144761.08 2186.55   1 0.56127-0.82376-0.57726-0.32855 0.59311-0.46209
  -9  -5   0 3579.48  459.69   1-0.39488 0.10865-0.37304-0.53225 0.83958-0.83958
  -9  -5   0 4454.62  748.37   1 0.48584-0.77281-0.65209-0.25305 0.58204-0.58204
   9   5   0 3334.79  300.49   1 0.61668-0.33032 0.30287 0.60242-0.72665 0.72665
  -9  -5  -1  363.80  296.76   1-0.49568 0.18526-0.45266-0.45278 0.74121-0.87216
   9   5   1  298.63  309.24   1 0.97282-0.66190 0.19953 0.70711-0.11760 0.24878
  -9  -5  -1  413.97  444.42   1 0.38971-0.70126-0.73085-0.17429 0.56037-0.69130
   9   5   1 2458.49  661.80   1-0.38692 0.69771 0.73007 0.17636-0.56331 0.69436
   9   5   1  343.93  112.84   1 0.60759-0.29731 0.40603 0.49926-0.68266 0.81387
   9   5   2 1640.98 1702.58   1 0.97338-0.63869 0.21595 0.69068-0.07688 0.33919
  -9  -5  -2 1921.40  471.99   1 0.25383-0.58854-0.80268-0.10287 0.53973-0.80193
  -9  -5  -2 1939.06  402.86   1 0.27306-0.60929-0.80623-0.09853 0.52485-0.78682
   9   5   2 1806.84  219.96   1 0.58589-0.25160 0.51727 0.38904-0.62382 0.88619
   9   5   2 2077.90  262.53   1 0.58819-0.25400 0.51580 0.38949-0.62291 0.88534
   9   5   3   59.12  180.15   1 0.97139-0.61291 0.23624 0.67040-0.02477 0.41823
  -9  -5  -3   49.77  187.58   1 0.19530-0.55415-0.87719-0.02836 0.43868-0.83197
   9   5   3   12.67   71.75   1 0.65469-0.29644 0.56746 0.33885-0.49935 0.89291
   9   5   3    1.40   74.32   1 0.55595-0.19886 0.62724 0.27843-0.54545 0.93966
   9   5   3  264.07  778.99   1 0.09224 0.26678 0.81880 0.08763-0.56663 0.95977
   9   5   4  100.17  146.03   1 0.96539-0.58313 0.25850 0.64813 0.03482 0.48978
  -9  -5  -4  148.46  234.32   1 0.13405-0.51714-0.93406 0.02845 0.33106-0.85545
   9   5   4  217.30  145.87   1 0.70425-0.32257 0.60436 0.30241-0.37250 0.89693
   9   5   4  154.62   78.34   1 0.50915-0.12848 0.73309 0.17259-0.45098 0.97660
   9   5   4  200.85  111.10   1 0.69495-0.31350 0.61156 0.29411-0.37821 0.90289
   9   5   4 1615.47  689.39   1 0.15389 0.22924 0.88027 0.02616-0.44883 0.97303
   9   5   5 2394.04 1975.16   1 0.95429-0.54825 0.28169 0.62494 0.09999 0.55577
  -9  -5  -5 2196.77 1661.88   1 0.07174-0.47897-0.97293 0.06732 0.21977-0.87527
   9   5   5 2699.39  294.06   1 0.73975-0.33425 0.62690 0.27986-0.24443 0.89997
   9   5   5 2359.66  227.78   1 0.44563-0.04222 0.82812 0.07720-0.34010 0.99614
   9   5   5 2398.97  300.99   1 0.69340-0.28893 0.66724 0.23832-0.27201 0.92721
   9   5   6 2210.35  914.45   1 0.93708-0.50717 0.30476 0.60167 0.17031 0.61708
  -9  -5  -6 2670.31  636.46   1 0.00896-0.44103-0.99431 0.08853 0.10635-0.89314
   9   5   6 2858.76  349.81   1 0.75969-0.33101 0.63943 0.26682-0.11824 0.90511
   9   5   6 2659.93  277.03   1 0.36595 0.06068 0.90637-0.00124-0.21122 0.99817
   9   5   6 3005.54  416.24   1 0.68331-0.25521 0.71213 0.19343-0.16111 0.94734
   9   5   710379.23 1351.02   1 0.91258-0.45884 0.32801 0.57842 0.24415 0.67447
   9   5   710955.72 1042.30   1 0.77003-0.31596 0.63796 0.26735 0.00638 0.91032
   9   5   712159.30  919.67   1 0.76837-0.31597 0.63995 0.26629 0.00738 0.91062
   9   5   714057.05  937.86   1 0.66266-0.21109 0.74741 0.15785-0.04745 0.96464
   9   5   8   96.92   94.53   1 0.76427-0.28834 0.63140 0.27493 0.13118 0.91720
   9   5   8  120.39  177.38   1 0.63211-0.15690 0.77174 0.13353 0.06966 0.97855
   9   5   9  766.10  569.12   1 0.74836-0.24873 0.61154 0.29479 0.25682 0.92262
   9   5   9  618.42  222.14   1 0.58997-0.09111 0.78458 0.12069 0.19073 0.98850
   9   5  10  121.76  125.99   1 0.71749-0.19366 0.58027 0.32662 0.38533 0.92510
   9   5  10   98.38   73.41   1 0.53339-0.00990 0.78450 0.12085 0.31631 0.99262
   9   5  11  737.76  231.04   1 0.66703-0.11873 0.53123 0.37464 0.52234 0.91953
   9   5  11  671.46  171.05   1 0.45549 0.09236 0.76596 0.13935 0.45368 0.98593
  -9   7  10  121.95  134.13   1-0.07008 0.01721 0.92679 0.33838 0.36904 0.94087
  -9   7  10  135.98  149.27   1 0.36906-0.41759 0.72839 0.53905 0.57727 0.73147
  -9   7  10  238.39  144.76   1 0.28860-0.33940 0.83118 0.43580 0.47527 0.83362
   9   7  -9  185.75  476.38   1-0.46197 0.53157 0.67358 0.59542-0.57698-0.60244
  -9   7   9 1391.79  500.03   1 0.04431-0.12050 0.97210 0.29307 0.23043 0.94849
  -9   7   9 1113.27  234.51   1 0.43650-0.50880 0.75893 0.50851 0.48321 0.69465
  -9   7   9 1236.94  293.56   1 0.39577-0.46956 0.81770 0.44942 0.41805 0.75998
   9   7  -8  -46.63  714.93   1-0.51603 0.60975 0.62676 0.64224-0.58387-0.46450
  -9   7   8 8181.33 2007.62   1 0.13354-0.23353 0.98405 0.28233 0.11772 0.93048
  -9   7   8 7434.18 1827.21   1 0.48776-0.58396 0.77501 0.49248 0.40181 0.64533
  -9   7   8 7919.54 1973.98   1 0.47186-0.56926 0.80008 0.46704 0.37049 0.67664
   9   7  -7  104.83  640.56   1-0.54602 0.66386 0.59828 0.67073-0.58648-0.33084
  -9   7   7 3178.51  643.37   1 0.20703-0.33027 0.97818 0.28819 0.01834 0.89883
   9   7  -7 2413.53  510.30   1 0.60445-0.48552 0.42878 0.83862-0.67144-0.24703
  -9   7   7 3097.14  624.25   1 0.52772-0.64766 0.78368 0.48381 0.32764 0.58861
  -9   7   7 3277.35  711.50   1 0.52861-0.64962 0.78163 0.48549 0.33115 0.58510
  -9   7   6   -4.10   93.13   1 0.27097-0.41676 0.96015 0.30702-0.06867 0.85562
   9   7  -6    6.31  119.12   1 0.60974-0.46689 0.38832 0.87908-0.69099-0.09627
  -9   7   6   12.15   46.16   1 0.55934-0.70302 0.78665 0.48084 0.26138 0.52398
  -9   7   6   59.74  149.34   1 0.57073-0.71522 0.76448 0.50298 0.29980 0.48530
  -9   7   5  865.98  243.65   1 0.32450-0.49369 0.93431 0.33286-0.14764 0.80344
   9   7  -5  630.31  572.62   1 0.61143-0.44466 0.37267 0.89473-0.69808 0.04202
  -9   7   5  571.04  506.54   1 0.58401-0.75143 0.78582 0.48167 0.20352 0.45094
  -9   7   5  996.20  682.52   1 0.60012-0.76823 0.75069 0.51676 0.27633 0.37792
   9  -7  -4 2471.32 2370.03   1 0.17566 0.01429-0.89756-0.37028 0.40443-0.92883
  -9  -7   4 4313.66  991.81   1 0.54662-0.73527-0.59279-0.67441 0.59147-0.06776
   9   7  -4  -27.84  887.73   1-0.54754 0.73774 0.59678 0.67223-0.58659 0.06240
  -9   7   4 4859.66  584.90   1 0.37005-0.56265 0.90318 0.36399-0.21763 0.74227
   9   7  -4 4391.40  586.49   1 0.61104-0.42036 0.37639 0.89101-0.69641 0.17157
  -9   7   4 5046.35  665.93   1 0.61765-0.80938 0.74165 0.52580 0.26172 0.26167
   9  -7  -3 1159.61 1238.97   1 0.23403-0.01996-0.83034-0.43743 0.50576-0.89905
  -9  -7   3 1924.45 1909.67   1 0.52186-0.73509-0.61795-0.64926 0.58808-0.19530
   9   7  -3 -104.45  735.02   1-0.52262 0.73694 0.62067 0.64834-0.58453 0.19138
  -9   7   3 2016.67  254.12   1 0.40850-0.62462 0.86934 0.39811-0.27824 0.67186
   9   7  -3 2106.64  307.62   1 0.60878-0.39418 0.39649 0.87091-0.68719 0.29355
  -9   7   3   92.77  290.36   1 0.15259-0.36690 0.87914 0.38986-0.45149 0.84463
  -9   7   3 2219.20  313.01   1 0.62274-0.83810 0.73891 0.52855 0.25739 0.13515
  -9  -7   2  578.36  727.31   1 0.48415-0.72196-0.65362-0.61359 0.58173-0.31987
   9   7  -2   -3.91  651.98   1-0.48408 0.72251 0.65510 0.61390-0.58012 0.31803
  -9   7   2  753.03  492.78   1 0.43992-0.67945 0.83507 0.43238-0.33040 0.59282
   9   7  -2  800.15  218.68   1 0.60415-0.36562 0.43081 0.83660-0.67041 0.40799
  -9   7   2  274.62  513.03   1 0.09188-0.33031 0.81839 0.45061-0.56728 0.82937
  -9   7   2  601.56  495.09   1 0.61312-0.85210 0.74405 0.52340 0.26554-0.00384
  -9  -7   1  627.48  556.67   1 0.43225-0.69464-0.69805-0.56916 0.57089-0.43996
   9   7  -1  -52.17  632.45   1-0.43045 0.69300 0.69843 0.57057-0.57178 0.44073
  -9   7   1  708.93  550.28   1 0.46484-0.72779 0.80287 0.46458-0.37331 0.50452
   9   7  -1  768.83  220.10   1 0.59623-0.33379 0.47738 0.79002-0.64549 0.51428
  -9   7   1  279.94  584.21   1 0.03167-0.29422 0.74392 0.52509-0.66753 0.79858
  -9   7   1  483.24  330.09   1 0.58353-0.84614 0.75868 0.50878 0.28972-0.15887
  -9  -7   0  287.90  272.39   1 0.36505-0.65209-0.74858-0.51809 0.55353-0.55353
   9  -7   0  126.96  345.11   1 0.60265-0.31560-0.53015-0.73799 0.59649-0.59649
   9   7   0   95.87  606.58   1-0.35998 0.64665 0.74820 0.52081-0.55736 0.55736
  -9   7   0  378.69  218.18   1 0.48347-0.76983 0.77530 0.49215-0.40645 0.40644
   9   7   0  326.62  164.55   1 0.58384-0.29748 0.53414 0.73326-0.61145 0.61145
  -9  -7  -1 9939.13 1222.17   1 0.25698-0.56756-0.79803-0.46974 0.54511-0.67621
  -9  -7  -111038.30 1164.03   1 0.28053-0.59217-0.80200-0.46467 0.52738-0.65837
   9   7   111884.24  833.88   1 0.56554-0.25559 0.59916 0.66879-0.56676 0.69816
  -9   7  -112362.57  851.72   1 0.49579-0.80556 0.75513 0.51232-0.42895 0.29774
   9   7   1 1181.27 3721.61   1 0.02973 0.28105 0.74129 0.52772-0.67054 0.80159
  -9  -7  -214632.54 1531.48   1 0.21212-0.54684-0.85796-0.40981 0.46792-0.73011
  -9   7  -214616.16  859.74   1 0.50177-0.83529 0.74646 0.52149-0.43710 0.17430
   9   7   216028.60 1040.50   1 0.53966-0.20614 0.66905 0.59890-0.51105 0.77386
   9   7   215604.07  984.18   1 0.69418-0.36033 0.60346 0.66447-0.39237 0.65470
   9   7   2 2186.49 6070.06   1 0.08075 0.25415 0.80566 0.46335-0.58686 0.84896
  -9  -7  -3 6444.24 1002.20   1 0.16253-0.52148-0.91005-0.35779 0.38135-0.77465
   9   7   3 7200.89  556.16   1 0.50481-0.14771 0.74104 0.52691-0.44279 0.83700
   9   7   3 7096.84  582.87   1 0.69612-0.33847 0.64620 0.62174-0.31280 0.70631
   9   7   3 2308.67 6689.52   1 0.13263 0.22638 0.86086 0.40815-0.49127 0.88441
   9   7   4 1499.84  274.54   1 0.45830-0.07830 0.81181 0.45565-0.36190 0.88673
   9   7   4 1406.35  773.77   1 0.69057-0.30974 0.68634 0.58145-0.22816 0.75231
   9   7   410418.15 1761.63   1 0.18392 0.19921 0.90426 0.36475-0.38536 0.90955
   9   7   5 1297.09  290.58   1 0.40019 0.00321 0.87738 0.39008-0.26476 0.92080
   9   7   5 1141.90  291.70   1 0.67964-0.27517 0.72092 0.54686-0.13551 0.79071
   9   7   5 9162.28 1589.09   1 0.23339 0.17387 0.93393 0.33508-0.27078 0.92602
   9   7   6  646.24  297.25   1 0.32626 0.10037 0.93327 0.33390-0.15031 0.93727
   9   7   6  756.24  504.22   1 0.66042-0.23250 0.74996 0.51742-0.03738 0.82354
   9   7   7 1582.12  224.40   1 0.22986 0.21884 0.97315 0.29323-0.01350 0.93068
   9   7   7 1698.44  297.06   1 0.63265-0.18108 0.77146 0.49592 0.06790 0.84928
   9   7   8  333.38  301.07   1 0.59382-0.11860 0.78401 0.48337 0.18086 0.86734
   9   7   8  260.34  146.22   1 0.65472-0.17950 0.72031 0.54714 0.22921 0.81759
   9   7   9  222.96  173.01   1 0.53996-0.04021 0.78530 0.48219 0.30290 0.87514
   9   7   9  277.64  103.92   1 0.55517-0.05645 0.77125 0.49587 0.31145 0.86658
   9   7  10   92.44  158.40   1 0.46104 0.06303 0.76787 0.49956 0.44476 0.86398
  -9   9   7  684.60  244.46   1 0.08219-0.20504 0.97981 0.64683 0.18236 0.73457
  -9   9   7  478.89  345.16   1 0.28936-0.41073 0.83113 0.79785 0.47489 0.44132
   9   9  -6   57.06  464.47   1-0.31602 0.45798 0.77552 0.85606-0.54657-0.23971
  -9   9   6   -0.49   57.65   1 0.15825-0.30474 0.98377 0.64443 0.08481 0.70134
  -9   9   6   20.14   62.24   1 0.34498-0.48988 0.82601 0.80297 0.44579 0.33953
   9   9  -5  288.77  860.71   1-0.32780 0.49387 0.76846 0.86312-0.54959-0.10564
  -9   9   5  331.13  306.44   1 0.21770-0.38745 0.97603 0.65217 0.00351 0.65161
   9   9  -5  245.14   89.13   1 0.51977-0.35128 0.71253 0.91770-0.47136-0.18565
  -9   9   5  162.38  234.28   1 0.37617-0.54439 0.82105 0.80811 0.42943 0.22503
   9   9  -4  150.33  573.04   1-0.32112 0.51131 0.77248 0.85909-0.54789 0.02370
  -9   9   4   35.62   67.25   1 0.26633-0.45893 0.96191 0.66732-0.06197 0.58661
   9   9  -4   18.67   69.53   1 0.53057-0.33850 0.68982 0.94041-0.49263-0.03297
  -9   9   4   12.94   60.53   1 0.38634-0.57817 0.81937 0.80979 0.42357 0.10000
   9   9  -3    9.75  681.46   1-0.29819 0.51250 0.78584 0.84574-0.54183 0.14869
  -9   9   3  366.91  226.53   1 0.30447-0.52047 0.94524 0.68398-0.11771 0.51119
   9   9  -3  266.25  112.06   1 0.53188-0.31624 0.68692 0.94330-0.49526 0.10105
   9   9  -3  131.34 1046.22   1 0.00455 0.20976 0.70598 0.92560-0.70823 0.31508
  -9   9   3   95.38  157.70   1 0.37305-0.58848 0.82154 0.80762 0.43121-0.03853
  -9   9   2  320.27  362.82   1 0.33408-0.57349 0.92851 0.70071-0.16213 0.42445
   9   9  -2  236.92  254.97   1 0.52658-0.28736 0.69844 0.93178-0.48470 0.22189
   9   9  -2  335.06  634.27   1 0.03046 0.20796 0.74228 0.88930-0.66941 0.40731
  -9   9   1 3646.35  928.00   1 0.35551-0.61832 0.91413 0.71509-0.19498 0.32614
   9   9  -1 3261.37  847.37   1 0.51539-0.25260 0.72120 0.90903-0.46290 0.33150
   9   9  -1  -90.95 1173.03   1 0.06150 0.20104 0.78251 0.84907-0.61960 0.48855
  -9   9   0  592.26  771.16   1 0.36840-0.65462 0.90447 0.72475-0.21505 0.21505
   9   9   0  573.15  654.15   1 0.49729-0.21094 0.75257 0.87702-0.43172 0.43172
   9   9   0 -157.47 1146.65   1 0.09687 0.18979 0.82395 0.80763-0.55833 0.55833
  -9   9  -1  121.97  336.15   1-0.38355 0.07276 0.73240 0.89918-0.56260 0.43155
  -9   9  -1   51.65   57.41   1 0.37130-0.68092 0.90219 0.72703-0.21958 0.08842
   9   9   1   57.75   85.13   1 0.47327-0.16350 0.79081 0.83878-0.38817 0.51938
   9   9   1  -46.60 1077.02   1 0.13570 0.17508 0.86378 0.76780-0.48527 0.61631
  -9   9  -2   98.95  478.72   1-0.44421 0.10930 0.68779 0.94378-0.57415 0.31206
   9   9   2  384.69  427.45   1 0.44136-0.10818 0.83334 0.79624-0.33284 0.59526
   9   9   2  155.46  257.64   1 0.66596-0.33241 0.74357 0.88644-0.06000 0.32207
   9   9   2 -110.77  392.03   1 0.17707 0.15782 0.89916 0.73242-0.40022 0.66232
  -9   9  -3  133.44  415.75   1-0.48202 0.12299 0.65686 0.97472-0.57985 0.18670
   9   9   3   57.54   57.87   1 0.39987-0.04328 0.87767 0.75191-0.26424 0.65787
   9   9   3    1.69   46.05   1 0.65156-0.29458 0.75859 0.87089-0.00032 0.39340
   9   9   3   41.78  342.85   1 0.22006 0.13896 0.92724 0.70434-0.30300 0.69614
  -9   9  -4  -28.15  443.40   1-0.50112 0.11798 0.64023 0.99134-0.58224 0.05805
   9   9   4 2037.02  387.72   1 0.34599 0.03383 0.92076 0.70846-0.18032 0.70496
   9   9   4 1584.55  301.16   1 0.63085-0.25022 0.77239 0.85710 0.07381 0.45029
   9   9   4  105.02  425.49   1 0.26379 0.11934 0.94507 0.68651-0.19307 0.71727
   9   9   4 1631.96  339.98   1 0.65992-0.27919 0.71705 0.91253 0.22446 0.29894
  -9   9  -5  -52.24  367.08   1-0.50275 0.09549 0.63879 0.99279-0.58243-0.07280
   9   9   5  101.52   55.02   1 0.27520 0.12803 0.95849 0.67073-0.07479 0.73059
   9   9   5   66.37   70.64   1 0.60128-0.19700 0.78262 0.84687 0.16116 0.49397
   9   9   5   87.18   76.77   1 0.62348-0.21912 0.73851 0.89108 0.25676 0.39748
  -9   9  -6  -51.96  294.21   1-0.48481 0.05343 0.65447 0.97710-0.58022-0.20606
   9   9   6    1.13   19.20   1 0.55844-0.12990 0.78662 0.84301 0.26338 0.52198
   9   9   6   27.57   80.52   1 0.56835-0.14037 0.76552 0.86406 0.30165 0.48345
 -10   0  13   -9.63   64.67   1 0.06860-0.07860 0.52033-0.52033 0.85120 0.85034
 -10   0  12 6620.71 1281.71   1 0.48388-0.51668 0.36168-0.36168 0.79689 0.77602
 -10   0  12 6787.69 1295.34   1 0.16035-0.19311 0.59337-0.59337 0.78879 0.78142
 -10   0  11  -40.49  113.99   1 0.53271-0.58930 0.40528-0.40528 0.74294 0.69890
 -10   0  11   33.40   90.63   1 0.22956-0.28608 0.64396-0.64396 0.72981 0.70956
 -10   0  10  207.87  370.62   1 0.57369-0.65069 0.44114-0.44114 0.69011 0.61805
 -10   0  10  300.94  174.29   1 0.56960-0.65129 0.44123-0.44123 0.69344 0.61736
 -10   0  10  305.70  217.30   1 0.28568-0.36597 0.68101-0.68101 0.67425 0.63426
 -10   0   9   42.81  212.61   1 0.60374-0.70485 0.46865-0.46865 0.64486 0.53248
 -10   0   9   41.45   69.78   1 0.59999-0.70541 0.46889-0.46889 0.64818 0.53153
 -10   0   9   15.86   33.15   1-0.25307 0.14698 0.78005-0.78005 0.57228 0.60823
 -10   0   9   15.36   59.03   1 0.33194-0.43605 0.70841-0.70841 0.62287 0.55499
 -10   0   8  848.40  265.58   1 0.62701-0.75237 0.48967-0.48967 0.60585 0.44062
 -10   0   8  950.14  156.29   1 0.62335-0.75252 0.49038-0.49038 0.60905 0.43958
 -10   0   8  941.05  287.16   1-0.19479 0.06372 0.83920-0.83920 0.50778 0.54011
 -10   0   8 1191.73  620.93   1 0.36969-0.49758 0.72871-0.72871 0.57646 0.47052
 -10   0   7  -12.88  116.58   1 0.64353-0.79300 0.50511-0.50511 0.57508 0.34059
 -10   0   7   14.21   26.91   1 0.64010-0.79300 0.50592-0.50592 0.57818 0.33937
 -10   0   7    8.34   36.26   1 0.39950-0.55117 0.74317-0.74317 0.53675 0.37936
 -10   0   6 1612.69  295.85   1 0.65307-0.82665 0.51409-0.51409 0.55605 0.22880
 -10   0   5   19.62  107.07   1 0.65382-0.85151 0.51480-0.51480 0.55451 0.09953
 -10   0   427074.21 2196.49   1 0.64084-0.86264 0.50258-0.50258 0.58027-0.05703
 -10   0   3   27.00   74.10   1 0.60086-0.84663 0.46600-0.46600 0.64945-0.25700
 -10   0   3   12.23   27.54   1 0.49929-0.74440-0.63967 0.63967 0.58444-0.19166
 -10   0   2357785.410305.62   1 0.49760-0.76747 0.37264-0.37264 0.78327-0.52164
 -10   0   2412468.211699.36   1 0.23437-0.50412-0.82691 0.82691 0.51119-0.24922
 -10   0   1  164.08   62.80   1 0.24869-0.54275 0.15973-0.15973 0.95531-0.82456
 -10   0   0 2061.39  292.03   1-0.15899-0.15899-0.18147 0.18147 0.97045-0.97045
  10   0   0 2144.12  319.95   1 0.15917 0.15917-0.33372 0.33372-0.92914 0.92914
 -10   0  -1   28.90   31.00   1-0.48456 0.14232-0.44396 0.44396 0.75371-0.88466
  10   0   1   -5.00  107.03   1 0.51516-0.17268-0.20354 0.20354-0.83258 0.96372
  10   0   223662.28 1972.23   1 0.74904-0.38254-0.07307 0.07307-0.65849 0.92105
  10   0   3   21.93  111.92   1 0.87708-0.48674 0.03094-0.03094-0.47936 0.87301
  10   0   4   56.14  184.95   1 0.94166-0.52750 0.11189-0.11189-0.31745 0.84216
  10   0   5    5.67  185.28   1 0.96901-0.53106 0.17652-0.17652-0.17285 0.82875
  10   0   659690.36 2446.11   1 0.97236-0.51064 0.22977-0.22977-0.04161 0.82853
  10   0   662602.17 1948.42   1 0.76964-0.30761 0.63391-0.63391 0.07615 0.70959
 -10   0  -655884.38 1254.98   1-0.99096 0.52944-0.12472 0.12472 0.04961-0.83914
  10   0   7   95.94  239.57   1 0.95806-0.47256 0.27498-0.27498 0.08075 0.83731
  10   0   7   26.92  110.33   1 0.76156-0.27553 0.62164-0.62164 0.18326 0.73324
  10   0   7   37.18  105.92   1 0.75892-0.27488 0.62407-0.62407 0.18592 0.73141
 -10   0  -7  -27.33   99.02   1-0.97326 0.48582 0.21794-0.21794-0.07287-0.84647
 -10   0  -7   41.02   69.59   1-0.99242 0.50741-0.10392 0.10392-0.06568-0.85542
  10   0   8 1081.62 1056.85   1 0.92870-0.41924 0.31363-0.31363 0.19787 0.85198
  10   0   8 1738.23 1111.52   1 0.74530-0.23536 0.60274-0.60274 0.28500 0.76243
  10   0   8 1519.58  437.80   1 0.74190-0.23359 0.60565-0.60565 0.28767 0.76067
 -10   0  -8 2021.02  997.72   1-0.95661 0.44390 0.22522-0.22522-0.18496-0.86733
 -10   0  -8 2023.04 1115.75   1-0.98108 0.47228-0.08270 0.08270-0.17512-0.87757
  10   0   9   44.09  191.12   1 0.72112-0.18820 0.57660-0.57660 0.38406 0.79505
  10   0   9   18.49   48.53   1 0.71725-0.18524 0.58003-0.58003 0.38614 0.79325
 -10   0  -9   44.69   55.54   1-0.95710 0.42574-0.06176 0.06176-0.28314-0.90274
  10   0  10  118.68   95.89   1 0.68364-0.12793 0.54699-0.54699 0.48313 0.82729
 -10   0 -10  -17.15  133.24   1-0.92095 0.36595-0.03848 0.03848-0.38780-0.92985
  10   0  11  -15.44   85.16   1 0.63884-0.05862 0.50474-0.50474 0.58060 0.86127
  10   0  12  120.18  131.26   1 0.57894 0.02500 0.44970-0.44970 0.68013 0.89282
  10   0  13   21.41   45.11   1 0.49525 0.13232 0.37180-0.37180 0.78516 0.91883
 -10   2  14   17.86   27.08   1 0.07433-0.06059 0.52523-0.16322 0.84770 0.98473
 -10   2  13   13.80   48.96   1 0.45925-0.46827 0.33988 0.02289 0.82070 0.88328
 -10   2  13   -3.38   54.89   1 0.19812-0.20711 0.62162-0.25969 0.75785 0.94322
 -10   2  12 1059.70  627.25   1 0.52942-0.56222 0.40233-0.03955 0.74688 0.82603
 -10   2  12 1302.26  585.31   1 0.28364-0.31640 0.67972-0.31780 0.67640 0.89381
 -10   2  11 1403.16  999.07   1 0.58071-0.63866 0.45131-0.08896 0.67755 0.76432
 -10  -2  11 1096.01 1090.30   1 0.00842-0.06589 0.46689-0.82891 0.88427 0.55549
 -10   2  11 1515.56 1033.84   1 0.35148-0.40804 0.71918-0.35705 0.59936 0.84025
 -10  -2  10   24.41  164.51   1 0.45278-0.52956 0.33597-0.69789 0.82589 0.48219
 -10   2  10   80.73  200.77   1 0.62574-0.70288 0.48848-0.12643 0.60812 0.69997
 -10   2  10   12.04   45.89   1 0.62191-0.70360 0.48905-0.12669 0.61159 0.69920
 -10   2  10   -0.62   52.40   1-0.14731 0.06293 0.87769-0.51683 0.45607 0.85379
 -10  -2  10   32.22   68.32   1 0.06418-0.14538 0.51652-0.87854 0.85386 0.45501
 -10   2  10   30.30  117.70   1 0.40771-0.48804 0.74688-0.38475 0.52530 0.78344
 -10  -2   9 7994.57  868.99   1 0.48120-0.58230 0.35805-0.72016 0.80015 0.37720
 -10   2   9 7282.64  798.27   1 0.65805-0.75930 0.51880-0.15675 0.54571 0.63157
 -10  -2   9 7467.19  457.86   1 0.47852-0.58270 0.35693-0.71971 0.80224 0.37744
 -10   2   9 7762.07  453.48   1 0.65462-0.76004 0.51951-0.15716 0.54914 0.63057
 -10   2   9 6891.88  338.17   1-0.06118-0.04680 0.93150-0.57002 0.35860 0.82032
 -10  -2   9 7757.45  437.03   1 0.10495-0.20989 0.55090-0.91292 0.82794 0.35004
 -10   2   9 7911.57  469.25   1 0.45530-0.55942 0.76590-0.40377 0.45397 0.72389
 -10  -2   821356.57 1333.68   1 0.49854-0.62375 0.37348-0.73559 0.78228 0.26425
 -10   2   819910.90 1228.56   1 0.68363-0.81135 0.53983-0.17750 0.49115 0.55695
 -10  -2   820922.74  706.01   1 0.49608-0.62405 0.37253-0.73531 0.78429 0.26432
 -10   2   820554.23  752.01   1 0.68068-0.80985 0.54415-0.18139 0.49046 0.55788
 -10   2   819590.01  534.50   1 0.01730-0.14861 0.96437-0.60289 0.26405 0.78388
 -10  -2   819236.09  621.46   1 0.13262-0.26130 0.57330-0.93531 0.80854 0.23856
 -10   2   820317.04  666.68   1 0.49677-0.62476 0.77737-0.41523 0.38589 0.66126
 -10   2   817934.83  654.27   1 0.46590-0.59511 0.80174-0.43970 0.37442 0.67271
 -10  -2   710581.09  877.94   1 0.50586-0.65519 0.38001-0.74212 0.77439 0.14132
 -10   2   710130.11  788.10   1 0.70378-0.85534 0.55936-0.19703 0.43795 0.47913
 -10  -2   7 9775.33  447.51   1 0.50358-0.65534 0.37922-0.74199 0.77626 0.14127
 -10   2   7 9342.41  418.49   1 0.70088-0.85374 0.56375-0.20099 0.43696 0.48033
 -10   2   7 9723.45  371.24   1 0.09218-0.24720 0.98085-0.61902 0.17169 0.74548
 -10  -2   7 8765.62  391.36   1 0.14709-0.29950 0.58471-0.94672 0.79780 0.11841
 -10   2   710053.12  449.74   1 0.53141-0.68314 0.78422-0.42208 0.32030 0.59595
 -10   2   7 9808.68  508.44   1 0.53763-0.69044 0.77824-0.41620 0.32455 0.59169
 -10  -2   628562.98 1282.21   1 0.50129-0.67472 0.37593-0.73804 0.77934 0.00555
 -10   2   627455.90 1144.03   1 0.71881-0.89421 0.57428-0.21195 0.39179 0.39428
 -10  -2   5   44.54  156.53   1 0.48091-0.67846 0.35780-0.71991 0.80043-0.14635
  10  -2  -5   69.85   53.65   1 0.00171 0.19545-0.99567 0.63336 0.09313-0.74879
 -10   2   5   51.85   91.81   1 0.72867-0.92784 0.58518-0.22312 0.35579 0.29885
 -10  -2   4 5817.74  682.02   1 0.43610-0.65770 0.32123-0.68314 0.84060-0.31737
  10  -2  -4 6017.53  694.37   1 0.09948 0.12231-0.95786 0.59562 0.26953-0.79392
 -10   2   4 6003.25  650.04   1 0.73301-0.95608 0.58967-0.22761 0.33909 0.18462
 -10  -2   3 9695.48  985.17   1 0.35871-0.60445 0.25341-0.61532 0.89839-0.50596
  10  -2  -3 9571.64  965.21   1 0.21867 0.02721-0.85001 0.48779 0.47927-0.87256
 -10   2   3 9741.54  936.12   1 0.72752-0.97450 0.58400-0.22194 0.36005 0.03273
 -10  -2   2113829.0 3655.47   1 0.23206-0.50210 0.14545-0.50747 0.96176-0.70025
 -10   2   2112417.8 3340.37   1 0.68814-0.95887 0.54416-0.18183 0.47993-0.21791
 -10  -2   1409138.611900.34   1 0.05251-0.34653-0.00604-0.35602 0.99860-0.86785
  10   2  -1418927.212206.91   1 0.33812-0.04369-0.27544 0.63796-0.89990 0.76884
 -10  -2   1418941.912485.30   1 0.56733-0.86171-0.57066 0.20834 0.59373-0.46271
 -10  -2   0279933.9 8289.02   1-0.15878-0.15920-0.18130-0.18094 0.97052-0.97052
  10   2   0312462.0 9351.40   1 0.56839-0.24992-0.17834 0.54075-0.80321 0.80321
 -10  -2   0297255.6 8959.78   1 0.42985-0.74871-0.69998 0.33792 0.57033-0.57033
 -10  -2  -1 1322.00  498.17   1-0.35734 0.01559-0.34299-0.01912 0.86871-0.99969
  10  -2   1 1068.62  135.48   1 0.53680-0.19460 0.40775-0.76986 0.73862-0.60780
  10   2   1 1274.57  294.53   1 0.73436-0.39166-0.08285 0.44569-0.67369 0.80497
  10  -2   1 1139.29  187.29   1 0.48201-0.13953-0.21831-0.14409-0.84854 0.97969
 -10  -2  -1 1065.10  235.49   1 0.25407-0.59648-0.80233 0.44011 0.54014-0.67124
 -10  -2  -1 1107.98  423.99   1 0.26654-0.61007-0.80986 0.44795 0.52261-0.65360
 -10  -2  -227041.60 2203.81   1-0.51195 0.14565-0.46535 0.10317 0.72204-0.98394
  10   2   227787.47 2401.97   1 0.84294-0.47638-0.00110 0.36380-0.53802 0.80045
  10  -2   227571.63 2191.61   1 0.84119-0.47463-0.00264-0.36005-0.54075 0.80318
 -10  -2  -229433.47 2553.74   1 0.16501-0.53166-0.90776 0.54552 0.38572-0.64792
  10  -2   227896.18 2162.67   1 0.70743-0.34135 0.56295-0.92528 0.42735-0.16532
  10  -2   3 4152.40  591.84   1 0.95486-0.56448 0.13666-0.49932-0.26376 0.65730
  10   2   3 4112.16  698.71   1 0.91048-0.52014 0.06789 0.29480-0.40795 0.80160
 -10  -2  -3 4372.92  717.30   1 0.08628-0.47707-0.96547 0.60322 0.24589-0.63919
  10  -2   3 4107.65  542.71   1 0.72402-0.33361 0.58043-0.94249 0.37267 0.02011
  10   2   4 4768.35  994.01   1 0.94984-0.53568 0.12651 0.23614-0.28602 0.81074
  10  -2   4 4838.24  695.66   1 0.97318-0.55902 0.22086-0.58352-0.06446 0.58908
 -10  -2  -4 5677.75  736.10   1 0.01673-0.43214-0.99259 0.63028 0.12048-0.64501
  10  -2   4 5186.33  602.36   1 0.72236-0.30861 0.57785-0.94018 0.37982 0.14422
  10  -2   5   36.97   61.53   1 0.95641-0.51847 0.27802-0.64068 0.08943 0.56633
  10   2   5   95.79  144.68   1 0.96921-0.53127 0.17739 0.18526-0.17081 0.82671
  10  -2   5   26.20   83.29   1 0.71247-0.27488 0.56794-0.93027 0.41210 0.24296
  10   2   610433.50 1155.35   1 0.97309-0.51137 0.22226 0.14039-0.06090 0.84782
  10  -2   610266.86  755.54   1 0.69668-0.23526 0.55243-0.91476 0.45765 0.32841
  10   2   611475.05  544.20   1 0.75867-0.29817 0.63903-0.27652-0.12671 0.91357
  10   2   610015.29  476.78   1 0.67709-0.21718 0.72613-0.36390-0.11953 0.90576
 -10   2  -6 9996.20  557.01   1-0.97729 0.51402 0.20473 0.15801 0.05510-0.84312
 -10   2  -610029.95  584.52   1-0.99164 0.53041-0.10118 0.46429-0.08020-0.70931
 -10  -2  -6 9712.82  667.67   1-0.99254 0.53102-0.11995-0.24283 0.02230-0.81182
  10  -2   7 3001.79  469.65   1 0.67346-0.18647 0.53350-0.89555 0.51167 0.40399
  10   2   7 3516.58 2297.10   1 0.96388-0.47837 0.26244 0.10021 0.04564 0.87243
  10  -2   7 3809.45 1541.67   1 0.67513-0.18988 0.53171-0.89404 0.51134 0.40574
  10   2   7 3256.46  533.48   1 0.76983-0.28367 0.63824-0.27591-0.00186 0.91836
  10  -2   7 3568.05  284.72   1 0.67008-0.18547 0.53401-0.89677 0.51556 0.40173
  10   2   7 3760.06  506.59   1 0.76820-0.28399 0.64020-0.27769 0.00027 0.91773
  10   2   7 3511.27  306.97   1 0.64750-0.16415 0.76191-0.39980 0.01539 0.90178
 -10  -2  -7 3303.38  328.41   1-0.94002 0.45158 0.22917-0.59152-0.25277-0.66799
 -10   2  -7 3684.50  398.60   1-0.97454 0.48710 0.21661 0.14613-0.05829-0.86106
 -10   2  -7 3773.41  502.34   1-0.98096 0.49595-0.08256 0.44566-0.17583-0.74527
 -10  -2  -7 3781.81  374.48   1-0.99021 0.50521-0.09742-0.26567-0.10000-0.82109
  10  -2   8  269.07  217.50   1 0.64574-0.13463 0.50718-0.86923 0.57077 0.47571
  10   2   8  118.54  454.58   1 0.94249-0.43303 0.29833 0.06423 0.15076 0.89910
  10   2   8  272.58  182.36   1 0.76751-0.25768 0.62983-0.26770 0.11926 0.92840
  10  -2   8  285.30  170.41   1 0.64214-0.13315 0.50782-0.87018 0.57424 0.47439
  10   2   8  365.33  241.78   1 0.76503-0.25729 0.63259-0.27005 0.12056 0.92782
  10   2   8  300.19  127.10   1 0.60688-0.09989 0.78130-0.41919 0.14582 0.90239
 -10   2  -8  414.33  313.77   1-0.95989 0.44718 0.22411 0.13824-0.16857-0.88372
 -10   2  -8  417.82  206.65   1-0.96100 0.45220-0.06325 0.42635-0.26926-0.78342
 -10  -2  -8  329.22  227.01   1-0.97363 0.46484-0.07447-0.28863-0.21565-0.83703
  10  -2   9 3720.96  616.00   1 0.61045-0.07524 0.47432-0.83637 0.63432 0.54297
  10   2   9 3799.47  800.51   1 0.90854-0.37525 0.33120 0.03137 0.25469 0.92640
  10   2   9 4240.02  697.18   1 0.75426-0.22042 0.61279-0.25073 0.23573 0.94262
  10  -2   9 4718.79  393.92   1 0.60645-0.07372 0.47481-0.83717 0.63777 0.54194
  10   2   9 4862.54  440.39   1 0.75168-0.22024 0.61533-0.25280 0.23732 0.94211
  10   2   9 4271.82  364.04   1 0.55415-0.02261 0.78644-0.42430 0.27280 0.90524
 -10  -2  -9 4630.91  507.33   1-0.94288 0.41153-0.05173-0.31080-0.32911-0.85677
 -10   2  -9 5035.73  583.85   1-0.93039 0.39904-0.04392 0.40646-0.36395-0.82193
  10  -2  10  426.41  559.11   1 0.56100-0.00452 0.43344-0.79580 0.70526 0.60554
  10   2  10  737.64  321.70   1 0.72689-0.17118 0.58984-0.22708 0.35172 0.95871
  10   2  10  468.46  466.51   1 0.48840 0.06687 0.77519-0.41304 0.40068 0.90825
  10  -2  11  171.72  152.84   1 0.50382 0.07617 0.37942-0.74220 0.77601 0.66582
  10   2  11  285.14  166.16   1 0.69027-0.11087 0.55341-0.19065 0.46610 0.97537
  10   2  11  205.26  155.13   1 0.40238 0.17728 0.74448-0.38235 0.53276 0.90685
  10   2  12  867.07  503.46   1 0.63731-0.03336 0.50332-0.14097 0.58351 0.98945
  10   2  13   23.89   48.36   1 0.55835 0.06933 0.43105-0.06870 0.70881 0.99522
 -10   4  13  239.48  355.81   1 0.22647-0.23547 0.64181 0.08203 0.73265 0.96841
 -10   4  12   12.21   22.40   1 0.48307-0.51587 0.36096 0.36458 0.79771 0.77520
 -10   4  12   24.14   67.84   1 0.32117-0.35393 0.70241 0.02143 0.63519 0.93503
 -10   4  11  965.55  185.60   1 0.55706-0.61500 0.42988 0.29481 0.71054 0.73133
 -10   4  11  957.36  213.01   1-0.14799 0.08696 0.87718-0.15546 0.45682 0.98402
 -10   4  11 1381.88  738.23   1 0.39255-0.44910 0.73993-0.01567 0.54627 0.89334
 -10   4  11  924.52  331.24   1 0.24882-0.30788 0.83278-0.10878 0.49457 0.94520
 -10   4  10  989.82  851.35   1 0.60996-0.69164 0.47804 0.24666 0.63199 0.67880
 -10   4  10 1084.16  798.38   1-0.04122-0.04343 0.94134-0.21838 0.33499 0.97492
 -10   4  10 1145.89  788.69   1 0.45022-0.53055 0.76409-0.03983 0.46202 0.84671
 -10   4  10 1101.61  877.70   1 0.37997-0.46196 0.82044-0.09636 0.42725 0.88167
 -10  -4   9 2424.17  582.92   1 0.26786-0.36985 0.17622-0.90027 0.94720 0.22960
 -10   4   9 2668.00  349.32   1 0.64992-0.75534 0.51509 0.20960 0.55881 0.62090
 -10   4   9 2874.51  354.60   1 0.04967-0.15766 0.97341-0.25045 0.22369 0.95522
 -10   4   9 2891.57  404.50   1 0.49884-0.60309 0.77788-0.05360 0.38217 0.79587
 -10   4   9 2835.00  409.69   1 0.47582-0.58142 0.79894-0.07487 0.36786 0.81017
 -10  -4   8   76.06  196.97   1 0.27791-0.40391 0.18488-0.90893 0.94264 0.10340
 -10   4   8   56.52   70.17   1 0.68069-0.80985 0.54415 0.18136 0.49046 0.55788
 -10   4   8  108.00   88.96   1 0.13222-0.26399 0.98401-0.26037 0.11946 0.92874
 -10   4   8   68.10  109.27   1 0.53911-0.66710 0.78520-0.06092 0.30467 0.74248
 -10   4   8  146.63  180.09   1 0.55032-0.67953 0.77323-0.04916 0.31511 0.73203
 -10  -4   7  326.78  549.34   1 0.27372-0.42372 0.18127-0.90531 0.94457-0.02927
 -10   4   7  301.31  323.93   1 0.70652-0.85808 0.56206 0.16259 0.43000 0.48708
 -10   4   7  605.44  354.58   1 0.20583-0.36085 0.97840-0.25475 0.01999 0.89718
 -10   4   7  527.54  350.26   1 0.57302-0.72475 0.78658-0.06230 0.23006 0.68619
 -10   4   7  474.13  163.28   1 0.60933-0.76200 0.74602-0.02176 0.26871 0.64724
 -10  -4   6 1146.64  336.48   1 0.25365-0.42766 0.16399-0.88804 0.95329-0.16875
  10  -4  -6  810.14  838.86   1 0.04421 0.12870-0.98442 0.25980 0.17027-0.95706
 -10   4   6  626.06  609.24   1 0.72405-0.89932 0.58046 0.14366 0.37256 0.41301
 -10   4   6  894.03  135.51   1 0.27441-0.45200 0.95881-0.23470-0.07365 0.86061
 -10   4   6  822.85  318.26   1 0.60166-0.77762 0.78254-0.05832 0.16012 0.62603
 -10   4   6  978.32  211.65   1 0.65488-0.83117 0.72021 0.00405 0.22906 0.55603
 -10  -4   5 3849.37  528.44   1 0.21498-0.41300 0.13082-0.85487 0.96781-0.31403
  10  -4  -5 3232.64  756.11   1 0.12703 0.07062-0.93935 0.21487 0.31861-0.97410
 -10   4   5 3325.97  394.29   1 0.73618-0.93536 0.59299 0.13112 0.32616 0.32848
 -10   4   5 3604.66  265.18   1 0.33497-0.53596 0.92796-0.20385-0.16349 0.81928
 -10   4   5 3138.62  291.17   1 0.62517-0.82477 0.77505-0.05083 0.09195 0.56317
 -10  -4   4 1837.51  338.68   1 0.15435-0.37638 0.07910-0.80315 0.98484-0.46181
  10  -4  -4 2026.39 1053.10   1 0.21130 0.01046-0.85894 0.13449 0.46649-0.99088
 -10   4   4 2012.12  625.38   1 0.38946-0.61399 0.88718-0.16292-0.24752 0.77235
 -10  -4   3 7527.88  709.39   1 0.06815-0.31428 0.00712-0.73124 0.99764-0.60539
 -10  -4   2  391.89  300.98   1-0.04140-0.22867-0.08467-0.63944 0.99554-0.73404
  10   4  -2  358.32  138.43   1 0.77271-0.50139-0.05660 0.78228-0.63224 0.36967
 -10  -4   113653.67 1868.71   1-0.16962-0.12460-0.19022-0.53428 0.96697-0.83606
  10   4  -113685.21 1285.33   1 0.83873-0.54362-0.00488 0.73056-0.54453 0.41325
 -10  -4   115763.07 1689.91   1 0.57639-0.87077-0.56060-0.16404 0.59459-0.46357
 -10  -4   014601.10 1371.69   1-0.30277-0.01526-0.29899-0.42525 0.90494-0.90494
  10   4   013603.71 1320.19   1 0.88805-0.56906 0.04231 0.68307-0.45781 0.45781
 -10  -4   014743.54 1579.47   1 0.49020-0.80905-0.64811-0.07601 0.58284-0.58284
 -10  -4  -131914.28 1176.43   1-0.42790 0.08615-0.39932-0.32491 0.81082-0.94181
  10   4   130555.12 1523.75   1 0.92442-0.58165 0.08594 0.63945-0.37158 0.50279
 -10  -4  -132541.54 1461.91   1 0.38120-0.72464-0.73704 0.01292 0.55811-0.68903
 -10  -4  -2   14.88  132.67   1-0.53438 0.16808-0.48276-0.24159 0.69381-0.95571
  10   4   2   77.02  146.52   1 0.94975-0.58315 0.12632 0.59899-0.28642 0.54878
 -10  -4  -2  734.24  608.44   1 0.24465-0.61120-0.81583 0.09139 0.52402-0.78622
 -10  -4  -2   21.75  106.51   1 0.25143-0.61956-0.81804 0.09422 0.51733-0.77930
  10   4   3  363.94  395.34   1 0.96561-0.57523 0.16417 0.56114-0.20164 0.59518
 -10  -4  -3   66.94  137.95   1 0.17923-0.57002-0.89401 0.16952 0.41068-0.80398
  10   4   3 1040.23 1223.65   1 0.09726 0.29361 0.82438-0.09923-0.55763 0.95077
  10   4   4 7387.11 1229.66   1 0.97284-0.55868 0.19980 0.52551-0.11694 0.64166
 -10  -4  -4 6436.72  703.81   1 0.11344-0.52837-0.94893 0.22444 0.29444-0.81884
  10   4   4 7276.88  440.26   1 0.68375-0.27025 0.59039 0.13502-0.42884 0.95327
  10   4   5   10.72  126.20   1 0.97184-0.53391 0.23347 0.49184-0.03202 0.68778
 -10  -4  -5  -19.85  161.15   1 0.04851-0.48817-0.98284 0.25822 0.17804-0.83370
  10   4   5   53.28   97.41   1 0.72733-0.29001 0.61936 0.10605-0.29559 0.95112
  10   4   5   38.92  125.89   1 0.69604-0.25900 0.64902 0.07551-0.30707 0.96292
  10   4   5  452.91  510.73   1 0.22153 0.21758 0.92803-0.20288-0.29949 0.95473
 -10   4  -5   30.27   60.87   1-0.97771 0.53863 0.20982 0.51567 0.00966-0.66634
  10   4   6 2981.71 2492.99   1 0.96266-0.50094 0.26536 0.45994 0.05375 0.73316
  10   4   6 3794.98  443.51   1 0.75329-0.29279 0.63659 0.08840-0.16521 0.95208
  10   4   6 3358.12  400.35   1 0.68658-0.22667 0.70246 0.02198-0.18749 0.97372
 -10   4  -6 3338.53  368.45   1-0.97138 0.50811 0.21952 0.50596-0.09097-0.69704
 -10   4  -6 3089.94  332.62   1-0.93179 0.47138-0.04476 0.76983-0.36026-0.43032
  10   4   7 7453.84 1195.72   1 0.94491-0.45941 0.29557 0.42974 0.14071 0.77735
  10   4   7 8704.93  718.77   1 0.76667-0.28245 0.64093 0.08406-0.03757 0.95558
  10   4   7 9358.04  784.37   1 0.66711-0.18356 0.74207-0.01761-0.06558 0.98285
 -10   4  -7 8873.47  773.17   1-0.95538 0.46695 0.22560 0.49911-0.19075-0.73000
 -10   4  -7 8608.71  767.72   1-0.90626 0.42221-0.03060 0.75567-0.42162-0.50072
  10   4   8 1375.28 2039.54   1 0.91778-0.40832 0.32369 0.40145 0.23003 0.81983
  10   4   8 2904.36  569.58   1 0.76927-0.25944 0.63306 0.09118 0.08621 0.96144
  10   4   8 3158.53  359.61   1 0.76688-0.25913 0.63590 0.08916 0.08668 0.96171
  10   4   8 2738.57  311.72   1 0.63573-0.12873 0.76976-0.04554 0.05757 0.99063
  10   4   9 2626.35  308.83   1 0.75572-0.22427 0.62010 0.10496 0.21058 0.96885
  10   4   9 2420.12  402.23   1 0.59300-0.06236 0.78414-0.05992 0.18297 0.99625
  10   4  10 3943.26  526.66   1 0.73123-0.17553 0.59433 0.13118 0.33474 0.97569
  10   4  10 4206.12  543.70   1 0.53604 0.01924 0.78484-0.06055 0.31095 0.99798
  10   4  11  288.07  192.43   1 0.69160-0.11220 0.55470 0.17082 0.46258 0.97889
  10   4  11  241.57  187.37   1 0.45914 0.12052 0.76723-0.04297 0.44783 0.99178
  10   4  12  481.50  338.48   1 0.62842-0.02446 0.49506 0.22963 0.59999 0.97296
  10   4  12  467.82  176.02   1 0.34794 0.25549 0.71727 0.00697 0.60370 0.96679
 -10   6  11  162.65   68.25   1 0.34851-0.40507 0.71758 0.36879 0.60301 0.83660
 -10   6  11  123.95  168.46   1 0.21241-0.27146 0.83282 0.25317 0.51121 0.92857
 -10   6  10  125.05   89.77   1-0.02948-0.05517 0.94665 0.13778 0.32097 0.98894
 -10   6  10   88.17   69.16   1 0.41880-0.49913 0.75171 0.33466 0.50945 0.79929
 -10   6  10  131.85   94.91   1 0.34852-0.43051 0.82500 0.26110 0.44491 0.86401
  10   6  -9  -11.45  479.12   1-0.54123 0.64268 0.60296 0.48476-0.58613-0.59329
 -10   6   9 1545.49  543.77   1 0.06810-0.17609 0.97737 0.10706 0.20036 0.97855
 -10   6   9 1297.09  243.47   1 0.47387-0.57812 0.77095 0.31547 0.42554 0.75250
 -10   6   9 1395.33  291.73   1 0.44268-0.54827 0.80774 0.27836 0.38940 0.78863
 -10   6   8   17.44   99.90   1 0.15109-0.28286 0.98402 0.10144 0.09439 0.95380
 -10   6   8   13.50   91.67   1 0.51780-0.64579 0.78199 0.30443 0.34695 0.70019
 -10   6   8   76.58  173.96   1 0.51360-0.64281 0.78699 0.29911 0.34190 0.70524
 -10   6   7   15.26   95.33   1 0.22198-0.37700 0.97507 0.11040-0.00245 0.91963
 -10   6   7   -0.73   72.38   1 0.55361-0.70534 0.78641 0.30000 0.27399 0.64226
 -10   6   7   71.47  158.64   1 0.56829-0.72096 0.76555 0.32084 0.30169 0.61425
  10  -6  -6   28.87  196.79   1 0.06122 0.11169-0.97771-0.10922 0.20095-0.98774
 -10  -6   6  -10.51  286.60   1 0.62119-0.79276-0.50739-0.57958 0.59726 0.18885
 -10   6   6  138.05   95.33   1 0.28536-0.46295 0.95424 0.13190-0.08958 0.87654
 -10   6   6  123.35   97.48   1 0.58273-0.75819 0.78594 0.30047 0.20669 0.57867
 -10   6   6  226.85  181.33   1 0.60945-0.78574 0.74596 0.34043 0.26861 0.51649
  10  -6  -5 9434.58 1084.92   1 0.13388 0.06377-0.93419-0.15253 0.33076-0.98626
 -10  -6   5 9901.00 1403.35   1 0.61884-0.81497-0.51033-0.57664 0.59719 0.05790
 -10   6   511892.04  866.25   1 0.33934-0.54033 0.92517 0.16098-0.17014 0.82594
 -10   6   510591.68  764.01   1 0.60626-0.80586 0.78146 0.30486 0.14754 0.50758
 -10   6   511293.41  937.37   1 0.63906-0.83898 0.72971 0.35668 0.24323 0.41102
  10  -6  -4 2350.65 1614.10   1 0.20265 0.01911-0.86899-0.21767 0.45147-0.97585
 -10  -6   4 2486.32 2139.87   1 0.60493-0.82563-0.52740-0.55957 0.59661-0.07253
 -10   6   4 2795.56  276.72   1 0.38620-0.61072 0.89004 0.19634-0.24231 0.76714
 -10   6   4 2406.68  225.73   1 0.62443-0.84768 0.77537 0.31095 0.09427 0.42983
 -10   6   4 2653.33  332.92   1 0.65768-0.88122 0.71847 0.36792 0.22652 0.29688
  10   6  -4  306.67  943.63   1 0.16999 0.05205 0.19236 0.89535-0.96648 0.44229
 -10  -6   318149.99 1063.52   1-0.24092-0.00578-0.24863-0.83813 0.93815-0.54543
 -10  -6   315357.03 1493.09   1 0.57892-0.82418-0.55775-0.52922 0.59481-0.20175
 -10  -6   2   55.26   51.47   1-0.32022 0.04960-0.31309-0.77326 0.89410-0.63213
 -10  -6   2   72.98  125.03   1 0.53987-0.80957-0.59980-0.48638 0.59061-0.32875
  10   6  -2  116.09  582.59   1-0.54180 0.81209 0.60240 0.48532-0.58617 0.32407
 -10   6   2   50.31   61.81   1 0.45887-0.73022 0.81104 0.27535-0.36289 0.62531
 -10   6   2   58.29   71.01   1 0.65826-0.92905 0.71810 0.36829 0.22598 0.03571
  10   6  -2  155.99  872.23   1 0.32038-0.05010 0.31406 0.77366-0.89370 0.63161
 -10  -6   1  318.80  301.92   1-0.40489 0.11056-0.38103-0.70533 0.83118-0.70020
 -10  -6   1  562.79  383.48   1 0.48565-0.77993-0.65226-0.43391 0.58200-0.45108
 -10   6   1  564.44  345.39   1 0.48538-0.78014 0.77230 0.31409-0.40989 0.54109
  10   6  -1  495.61  159.52   1 0.61446-0.32021 0.33843 0.74791-0.71270 0.58149
 -10   6   1  395.19  113.91   1 0.63367-0.92808 0.73282 0.35357 0.24796-0.11711
 -10  -6   0 1609.57  433.87   1-0.48827 0.17010-0.44687-0.63966 0.74959-0.74959
 -10  -6   0 1764.49  995.96   1 0.41501-0.73387-0.71172-0.37446 0.56679-0.56679
  10   6   0 1658.07  227.18   1 0.49337-0.17513 0.44587 0.64152-0.74684 0.74684
  10   6   0 8946.09 1317.71   1-0.41304 0.73157 0.71145 0.37627-0.56857 0.56857
 -10   6   0 1819.47  229.83   1 0.50636-0.82455 0.73823 0.34859-0.44571 0.44571
  10   6   0 1808.99  263.92   1 0.60680-0.28862 0.41205 0.67430-0.67974 0.67974
 -10  -6  -1 3157.47  452.13   1-0.56442 0.22218-0.50589-0.58064 0.65230-0.78325
 -10  -6  -1 3583.65 1054.59   1 0.32692-0.67046-0.77398-0.31174 0.54232-0.67331
  10   6   1 2992.46  288.01   1 0.56912-0.22696 0.50476 0.58281-0.64907 0.78026
  10   6   1  545.54  593.86   1-0.32070 0.66334 0.77274 0.31498-0.54778 0.67883
 -10   6  -1 3437.46  304.90   1 0.52024-0.86201 0.71158 0.37524-0.47228 0.34087
  10   6   1 3983.86  397.72   1 0.59271-0.25062 0.49505 0.59129-0.63534 0.76655
 -10  -6  -225688.90 1679.88   1 0.23045-0.59700-0.83506-0.25160 0.49961-0.76180
  10   6   226598.66  842.10   1 0.63502-0.26890 0.55333 0.53425-0.53904 0.80141
 -10   6  -225101.59  746.68   1 0.52761-0.89295 0.69624 0.39057-0.48674 0.22393
  10   6   229601.82  997.78   1 0.57013-0.20479 0.58454 0.50227-0.57732 0.84013
 -10  -6  -3  -12.32  260.86   1 0.17729-0.56808-0.89595-0.19077 0.40729-0.80058
  10   6   3   62.39   94.50   1 0.68612-0.29644 0.59203 0.49610-0.42277 0.81609
  10   6   3   57.30   78.06   1 0.53685-0.14793 0.67566 0.41115-0.50529 0.89950
  10   6   3 1958.99 2385.13   1 0.11030 0.28056 0.83842 0.24930-0.53376 0.92690
 -10  -6  -4  566.34  577.67   1 0.12092-0.53585-0.94377-0.14295 0.30775-0.83215
  10   6   4  460.16  192.70   1 0.72580-0.31230 0.61840 0.46972-0.30129 0.82572
  10   6   4  615.05  420.63   1 0.49022-0.07840 0.76447 0.32192-0.41870 0.94353
  10   6   4  428.09  236.43   1 0.69619-0.28294 0.64044 0.44635-0.32427 0.84895
  10   6   4  102.23  480.04   1 0.16589 0.24909 0.89036 0.19736-0.42397 0.94817
 -10  -6  -5  207.02  181.86   1 0.06204-0.50171-0.97735-0.10958 0.20244-0.85810
  10   6   5  160.51  188.24   1 0.75106-0.31428 0.63548 0.45202-0.17908 0.83480
  10   6   5  196.40   96.88   1 0.43055 0.00467 0.84597 0.24041-0.31464 0.97068
  10   6   5  198.08  163.53   1 0.69036-0.25409 0.68735 0.39932-0.22570 0.88090
  10   6   5  900.86  678.37   1 0.21850 0.22061 0.92639 0.16132-0.30670 0.96194
  10   6   6   89.12  103.46   1 0.76564-0.30514 0.64097 0.44653-0.05425 0.84112
  10   6   6   62.94   62.51   1 0.35409 0.10435 0.91514 0.17100-0.19279 0.97975
  10   6   6   69.59  179.65   1 0.67728-0.21737 0.72576 0.36091-0.12068 0.90691
  10   6   6  524.85  881.10   1 0.26718 0.19604 0.94592 0.14180-0.18401 0.97030
  10   6   7   21.61   97.62   1 0.76744-0.28340 0.63721 0.45039 0.07069 0.84665
  10   6   7   35.93  148.72   1 0.65425-0.17091 0.75619 0.33013-0.01115 0.92833
  10   6   8   10.52   66.52   1 0.75724-0.24950 0.62196 0.46564 0.19932 0.84907
  10   6   8    8.09  109.80   1 0.62119-0.11420 0.77670 0.30963 0.10423 0.94398
  10   6   9  182.34  138.77   1 0.73170-0.19969 0.59482 0.49345 0.33285 0.84653
  10   6   9  294.68  317.71   1 0.57513-0.04358 0.78649 0.29993 0.22507 0.95297
  10   6   9  230.17  115.80   1 0.63370-0.10306 0.73280 0.35359 0.24793 0.92972
  10   6  10   44.25   41.22   1 0.68547-0.12976 0.54876 0.53951 0.47852 0.83191
  10   6  10  128.86  125.27   1 0.51212 0.04316 0.78087 0.30555 0.35773 0.95120
  10   6  10   38.06  101.86   1 0.49537 0.05875 0.79302 0.29308 0.35462 0.95430
 -10   8   9  206.44  288.33   1-0.02473-0.08324 0.94870 0.49721 0.31527 0.86365
 -10   8   9  244.90  448.03   1 0.26884-0.37495 0.83218 0.61580 0.48501 0.69299
  10   8  -8  -22.70  427.21   1-0.37764 0.50321 0.73644 0.71386-0.56132-0.48705
 -10   8   8  411.42  163.88   1 0.07736-0.20867 0.97903 0.46687 0.18855 0.85937
 -10   8   8  371.84  344.06   1 0.36007-0.48928 0.82346 0.62468 0.43852 0.60861
  10   8  -7 -131.63  655.52   1-0.42059 0.57028 0.70586 0.74443-0.56999-0.34733
 -10   8   7   64.41   68.67   1 0.15625-0.31127 0.98385 0.46343 0.08749 0.82968
 -10   8   7   32.48   95.17   1 0.42268-0.57550 0.81233 0.63581 0.40186 0.51438
  10   8  -6  -73.02  781.36   1-0.44068 0.61449 0.69056 0.75974-0.57356-0.21272
 -10   8   6  801.56  903.09   1 0.22041-0.39868 0.97543 0.47186-0.00026 0.78641
  10   8  -6  813.55  918.31   1 0.57889-0.40422 0.55338 0.89508-0.59891-0.18834
 -10   8   6  995.76  532.31   1 0.46625-0.64267 0.80164 0.64650 0.37419 0.41116
  10   8  -5   93.34  711.94   1-0.44410 0.64203 0.68788 0.76241-0.57413-0.08110
 -10   8   5  563.40  222.82   1 0.27511-0.47611 0.95853 0.48967-0.07467 0.73047
  10   8  -5  685.34  281.15   1 0.58552-0.38694 0.52722 0.92125-0.61583-0.04021
 -10   8   5  682.16  289.60   1 0.49419-0.69422 0.79340 0.65474 0.35543 0.29902
  10   8  -4  142.57  796.37   1-0.43317 0.65522 0.69635 0.75394-0.57226 0.04807
 -10   8   4  153.03  118.59   1 0.31982-0.54422 0.93701 0.51119-0.14061 0.66524
  10   8  -4  151.28  114.24   1 0.58677-0.36427 0.52194 0.92653-0.61913 0.09428
 -10   8   4   95.99  117.75   1 0.50734-0.73097 0.78912 0.65902 0.34631 0.17725
  10   8  -3  208.88  883.84   1-0.40850 0.65466 0.71477 0.73553-0.56769 0.17455
 -10   8   3   67.77   87.55   1 0.35670-0.60451 0.91327 0.53493-0.19683 0.59031
  10   8  -3  148.71  158.12   1 0.58413-0.33771 0.53293 0.91553-0.61222 0.21859
 -10   8   3   70.12  124.41   1 0.50445-0.75169 0.79008 0.65806 0.34833 0.04434
  10   8  -2  -49.08  713.31   1-0.36969 0.63998 0.74178 0.70851-0.55957 0.29747
 -10   8   2 1128.11  919.74   1 0.38646-0.65781 0.88981 0.55871-0.24273 0.50515
  10   8  -2  997.24  712.23   1 0.57781-0.30747 0.55737 0.89110-0.59625 0.33383
 -10   8   2  849.18  593.36   1 0.48147-0.75232 0.79729 0.65085 0.36408-0.10229
  10   8  -1  205.06  666.93   1-0.31577 0.61017 0.77566 0.67463-0.54651 0.41546
 -10   8   1 5179.26  719.98   1 0.40911-0.70387 0.86873 0.57978-0.27923 0.41044
  10   8  -1 5181.68  766.86   1 0.56741-0.27279 0.59331 0.85578-0.57102 0.43962
  10   8  -1  234.47  933.15   1-0.00193 0.29634 0.69650 0.75379-0.71756 0.58651
 -10   8   0 4516.20  337.82   1 0.42469-0.74286 0.85248 0.59603-0.30487 0.30487
  10   8   0 4751.94  470.76   1 0.55189-0.23371 0.63830 0.81079-0.53668 0.53668
  10   8   0 4601.81  396.42   1 0.69453-0.37647 0.60699 0.84207-0.38624 0.38624
  10   8   0  433.91 1495.09   1 0.03761 0.28090 0.75186 0.69843-0.65826 0.65826
 -10   8  -1  107.04  560.90   1-0.55761 0.21497 0.58673 0.86356-0.58723 0.45619
 -10   8  -1 1756.38  295.45   1 0.43257-0.77415 0.84367 0.60484-0.31802 0.18681
  10   8   1 2007.63  395.40   1 0.53032-0.18856 0.69036 0.75873-0.49214 0.62354
 -10   8  -1   33.06  455.47   1 0.00700-0.34964 0.70952 0.74077-0.70466 0.57361
  10   8   1 -492.53 1572.23   1 0.08064 0.26199 0.80553 0.64476-0.58705 0.71810
 -10   8  -2   21.14   46.48   1 0.43098-0.79598 0.84548 0.60304-0.31537 0.05295
  10   8   2   53.98  104.37   1 0.50137-0.13603 0.74716 0.70192-0.43636 0.69917
  10   8   2   63.30   78.34   1 0.69330-0.32794 0.66821 0.78069-0.26988 0.53196
  10   8   2  436.21 1144.37   1 0.12602 0.24073 0.85443 0.59587-0.50407 0.76617
  10   8   3 1371.63  407.00   1 0.46249-0.07408 0.80613 0.64239-0.36919 0.76281
  10   8   3 1408.55  438.51   1 0.68763-0.29863 0.69883 0.75007-0.19698 0.59010
  10   8   3 -264.61  605.12   1 0.17258 0.21829 0.89569 0.55460-0.40984 0.80298
  10   8   4   48.08   83.71   1 0.41366-0.00184 0.86414 0.58437-0.28667 0.81150
  10   8   4   77.25   65.52   1 0.67648-0.26385 0.72728 0.72162-0.11588 0.64004
  10   8   4 -146.74  557.58   1 0.21920 0.19579 0.92678 0.52351-0.30503 0.82923
  10   8   5  158.98  208.56   1 0.35072 0.08431 0.91752 0.53068-0.18759 0.84339
  10   8   5  100.68   88.05   1 0.65818-0.22212 0.75235 0.69608-0.02760 0.68273
  10   8   5   69.71  478.71   1 0.26489 0.17422 0.94535 0.50494-0.19016 0.84540
  10   8   6   21.49   50.02   1 0.26878 0.18966 0.96099 0.48721-0.06550 0.85246
  10   8   6   37.14   57.97   1 0.63194-0.17224 0.77183 0.67661 0.07023 0.71592
  10   8   7   38.47   55.36   1 0.59479-0.11144 0.78385 0.66458 0.17832 0.73885
  10   8   7   65.47  102.47   1 0.64186-0.15846 0.72808 0.72044 0.24076 0.67519
  10   8   8  481.32  217.68   1 0.54167-0.03386 0.78548 0.66308 0.29937 0.74778
  10   8   8  401.28  168.25   1 0.55420-0.04728 0.77165 0.67649 0.31218 0.73495
 -10  10   4   74.17   40.06   1 0.14763-0.37240 0.98409 0.82502 0.09900 0.42509
 -10  10   3   -6.02   39.24   1 0.18945-0.43746 0.98099 0.82812 0.04253 0.35054
  10  10  -3   -0.78   31.27   1 0.44284-0.19490 0.83154 0.97911-0.33536-0.05825
  10  10  -3   14.91  484.86   1 0.10605 0.14010 0.83392 0.97895-0.54161 0.14847
 -10  10   2  457.73  170.07   1 0.21775-0.48901 0.97602 0.83309 0.00345 0.25859
  10  10  -2  453.89  173.72   1 0.44506-0.17371 0.82883 0.98182-0.33913 0.07671
  10  10  -2   99.35  345.16   1 0.12536 0.14491 0.85378 0.95909-0.50533 0.24324
  10  10  -1   55.18  127.66   1 0.43608-0.14132 0.83961 0.97104-0.32393 0.19272
  10  10  -1  -33.31  229.11   1 0.15093 0.14347 0.87768 0.93519-0.45487 0.32382
  10  10   0   -1.48   43.81   1 0.41779-0.09962 0.85986 0.95078-0.29346 0.29346
  10  10   0    6.16  234.00   1 0.18155 0.13696 0.90252 0.91035-0.39053 0.39053
  10  10   1  355.80  216.24   1 0.38998-0.04839 0.88673 0.92392-0.24834 0.37955
  10  10   1  -50.76  190.16   1 0.21634 0.12629 0.92520 0.88767-0.31180 0.44284
  10  10   2  463.58  175.76   1 0.35089 0.01393 0.91740 0.89285-0.18785 0.45017
  10  10   2   -4.41  208.92   1 0.25464 0.11211 0.94235 0.87051-0.21712 0.47922
  10  10   3  571.73  209.10   1 0.29684 0.09138 0.94899 0.86126-0.10644 0.49992
 -11   1  14   -2.86   35.90   1 0.02035-0.03847 0.47776-0.29675 0.87825 0.95418
 -11  -1  13   30.77   83.68   1-0.03709-0.00468 0.42236-0.60362 0.90567 0.79725
 -11   1  13   70.73  108.61   1 0.14053-0.18239 0.57956-0.39856 0.80272 0.89883
 -11   1  12   89.29  123.94   1 0.50462-0.56925 0.38014-0.19875 0.77514 0.79777
 -11  -1  12   60.00   89.44   1 0.05671-0.12230 0.51005-0.69105 0.85827 0.71238
 -11   1  12   54.46  108.58   1 0.22698-0.29154 0.64217-0.46121 0.73219 0.83803
 -11  -1  11   55.81  101.85   1 0.47241-0.56084 0.35152-0.53291 0.80823 0.63360
 -11   1  11   59.55   74.25   1 0.55290-0.64275 0.42613-0.24496 0.71603 0.72585
 -11  -1  11   80.07  125.53   1 0.12607-0.21539 0.56806-0.74907 0.81327 0.62650
 -11   1  11   46.06  108.91   1 0.29385-0.38217 0.68608-0.50512 0.66554 0.77382
 -11   1  10 2090.77  520.41   1 0.59617-0.70498 0.46168-0.28063 0.65682 0.65134
 -11  -1  10 1486.06 1762.80   1 0.51241-0.62121 0.38586-0.56692 0.76716 0.54100
 -11   1  10 2136.61  326.60   1 0.59221-0.70580 0.46178-0.28060 0.66033 0.65046
 -11  -1  10 2343.10  350.74   1 0.50966-0.62188 0.38464-0.56603 0.76959 0.54116
 -11   1  10 2059.49  279.96   1-0.22616 0.10999 0.81016-0.62973 0.54085 0.76901
 -11  -1  10 2098.48  308.48   1 0.18193-0.29401 0.60970-0.79066 0.77147 0.53704
 -11   1  10 2318.64  342.17   1 0.34910-0.46124 0.71790-0.53683 0.60229 0.70644
 -11  -1   9 1097.36  345.28   1 0.54032-0.67324 0.41092-0.59198 0.73429 0.44305
 -11   1   9  942.01  310.30   1 0.62713-0.76020 0.48977-0.30875 0.60565 0.57163
 -11   1   9 1141.35  686.65   1 0.62337-0.76070 0.49040-0.30922 0.60901 0.57070
 -11  -1   9 1114.56  696.97   1 0.53786-0.67386 0.40991-0.59129 0.73666 0.44302
 -11   1   9  814.09  368.89   1-0.15061 0.01110 0.87522-0.69479 0.45972 0.71915
 -11  -1   9 1050.76  438.79   1 0.22413-0.35998 0.64018-0.82115 0.73480 0.44286
 -11   1   9 1013.42  176.64   1 0.39541-0.53133 0.74127-0.56021 0.54237 0.63549
 -11  -1   8 6086.73  703.78   1 0.56003-0.71705 0.42873-0.60978 0.70891 0.33762
 -11   1   8 5941.26  657.86   1 0.65119-0.80837 0.51232-0.33129 0.55988 0.48659
 -11  -1   8 5497.72  360.32   1 0.55606-0.71713 0.42899-0.61016 0.71186 0.33677
 -11   1   8 5408.33  353.42   1 0.64774-0.80881 0.51306-0.33188 0.56319 0.48545
 -11  -1   8 4047.17  265.53   1-0.30998 0.14859 0.71372-0.89473 0.62814 0.42121
 -11   1   8 5332.99  285.15   1-0.08111-0.08173 0.92106-0.74063 0.38093 0.66695
 -11  -1   8 5630.68  337.34   1 0.25590-0.41551 0.66181-0.84277 0.70464 0.34217
 -11   1   8 5762.70  359.68   1 0.43434-0.59404 0.75808-0.57702 0.48648 0.56051
 -11  -1   7   89.28  120.15   1 0.57130-0.75244 0.43897-0.62002 0.69347 0.22224
 -11   1   7  121.02  167.30   1 0.66916-0.85045 0.52938-0.34835 0.52150 0.39416
 -11   1   7  172.12  151.71   1 0.66925-0.85265 0.52613-0.34496 0.52468 0.39240
 -11  -1   7  123.75   73.31   1 0.56752-0.75233 0.43934-0.62052 0.69633 0.22122
 -11   1   7   86.17   55.31   1 0.66597-0.85078 0.53022-0.34905 0.52471 0.39284
 -11   1   7   93.39   70.32   1-0.01564-0.17077 0.95246-0.77172 0.30431 0.61263
 -11  -1   7  104.77   70.38   1 0.27714-0.46053 0.67562-0.85658 0.68318 0.23278
 -11   1   7  130.38   69.56   1 0.46662-0.65010 0.76972-0.58866 0.43565 0.48046
 -11  -1   6  161.04  133.68   1 0.57272-0.77797 0.44026-0.62131 0.69148 0.09341
 -11   1   6  197.50  193.00   1 0.68124-0.88847 0.53754-0.35638 0.49694 0.28913
 -11  -1   5  740.19  201.53   1 0.56082-0.79018 0.42945-0.61050 0.70784-0.05375
 -11   1   5 1105.99  247.36   1 0.68596-0.91703 0.54207-0.36090 0.48539 0.16967
 -11   1   449129.71 1805.77   1 0.67970-0.93460 0.53607-0.35490 0.50063 0.02341
 -11  -1   316983.24 1430.06   1 0.45997-0.73753 0.34233-0.52329 0.81928-0.42686
 -11   1   318174.91 1475.35   1 0.65080-0.92853 0.51195-0.33093 0.56066-0.16823
  11  -1  -317367.98 1375.55   1 0.02658 0.25091-0.99004 0.80889 0.13837-0.53177
 -11  -1   2208736.3 6237.73   1 0.33427-0.63597 0.23216-0.41312 0.91343-0.65181
 -11   1   2209178.9 6095.20   1 0.55595-0.85764 0.42504-0.24399 0.71431-0.45268
  11  -1  -2218374.1 6326.90   1 0.21320 0.08864-0.85666 0.67555 0.46979-0.73199
 -11  -1   1702631.5 3729.90   1 0.12693-0.45279 0.05583-0.23684 0.99033-0.85958
 -11   1   1686793.4 2398.64   1 0.22492-0.55078 0.13933 0.04167 0.96436-0.83360
 -11  -1   1696378.2 4113.16   1 0.39070-0.71686-0.73012 0.54909 0.56063-0.42971
 -11   1   090375.96 2647.10   1-0.42882 0.07898-0.40006 0.58112 0.80997-0.80997
 -11  -1   091836.40 2909.07   1-0.13714-0.21264-0.16346-0.01766 0.97697-0.97697
  11   1   098614.01 3248.55   1 0.36037-0.01008-0.26733 0.44859-0.89369 0.89369
 -11  -1   092324.20 2876.02   1 0.21815-0.56826-0.85066 0.66955 0.47836-0.47836
 -11  -1  -125810.70 2053.51   1-0.37829 0.00474-0.35978 0.17872 0.85290-0.98388
  11   1   117163.51 1515.33   1 0.60476-0.23043-0.15994 0.34114-0.78019 0.91134
  11  -1   126019.59 2084.07   1 0.44311-0.06880-0.23499 0.05373-0.86513 0.99619
 -11  -1  -125015.71 1987.93   1 0.10759-0.48194-0.95278 0.77166 0.28401-0.41511
 -11  -1  -214685.56 1255.58   1-0.54729 0.14918-0.49273 0.31164 0.67651-0.93841
  11   1   213795.10 1291.15   1 0.77116-0.37276-0.05771 0.23913-0.63403 0.89659
  11  -1   213925.64 1224.38   1 0.73357-0.33518-0.08337-0.09804-0.67448 0.93705
 -11  -1  -214262.56 1230.87   1 0.02892-0.42767-0.98938 0.80822 0.14260-0.40486
  11  -1   339360.71 1687.25   1 0.88412-0.46188 0.03817-0.21952-0.46570 0.85935
  11   1   338964.35 1939.67   1 0.87396-0.45172 0.02782 0.15352-0.48521 0.87886
  11  -1   4 8360.61  972.23   1 0.95111-0.50504 0.12896-0.31029-0.28068 0.80540
  11   1   4 8813.28 1079.77   1 0.93360-0.48757 0.09913 0.08221-0.34434 0.86921
  11  -1   4 9175.98  963.06   1 0.77026-0.32417 0.63598-0.81705 0.04702 0.47680
  11  -1   515235.85 1218.09   1 0.97270-0.50285 0.19828-0.37961-0.12066 0.77656
  11   1   514204.67 1291.34   1 0.96396-0.49411 0.15913 0.02219-0.21322 0.86912
  11  -1   516143.31 1101.53   1 0.76548-0.29539 0.62694-0.80797 0.14482 0.50982
  11  -1   627829.76 1537.79   1 0.96715-0.47352 0.25339-0.43471 0.02088 0.76603
  11   1   625530.43 1658.06   1 0.97340-0.47978 0.21073-0.02940-0.08999 0.87691
  11  -1   627517.54 1262.05   1 0.75423-0.26024 0.61276-0.79379 0.23588 0.54968
  11   1   625225.84  716.49   1 0.76536-0.27305 0.64095-0.45970-0.05818 0.84505
 -11   1  -626931.74  904.86   1-0.97565 0.48057 0.20067-0.01930 0.08875-0.87677
 -11   1  -625708.19  958.93   1-0.99251 0.49912-0.12006 0.30146 0.02289-0.81241
 -11  -1  -625926.26  869.30   1-0.98853 0.49514-0.12954-0.05185 0.07775-0.86727
  11   1   7 1269.49 1092.97   1 0.96633-0.44892 0.25586-0.07453 0.02760 0.89046
  11  -1   7  958.61 1105.86   1 0.94244-0.42493 0.29839-0.47968 0.15093 0.76769
  11  -1   7 1503.14  817.80   1 0.73686-0.21896 0.59370-0.77473 0.32334 0.59316
[truncated: 1,150,405 more chars]
